# Supplementary material for: Targeting cIAP2 in a novel senolytic strategy prevents glioblastoma recurrence after radiotherapy
Source: EMBO Mol Med. 2025 Feb 19;17(4):645–78. doi: 10.1038/s44321-025-00201-x (PMC11982261; doi:10.1038/s44321-025-00201-x)
Supplement: Supplementary file 3 — Source data Fig. 1 [file 44321_2025_201_MOESM3_ESM.zip]

Archive with 37 entries (32 files):
- Fig1/
- Fig1/Fig1a/
- Fig1/Fig1a/a172 10gyd10_004c1.tif
- Fig1/Fig1a/a172 10gyd10_004c2.tif
- Fig1/Fig1a/a172 mock_004c1.tif
- Fig1/Fig1a/a172 mock_004c2.tif
- Fig1/Fig1a/Fig1a-bgal_A172.xlsx
- Fig1/Fig1a/Fig1a-bgal_LN229.xlsx
- Fig1/Fig1a/Fig1a-bgal_U118.xlsx
- Fig1/Fig1a/Fig1a-bgal_U87.xlsx
- Fig1/Fig1a/ln229 10gyd10_004c1.tif
- Fig1/Fig1a/ln229 10gyd10_004c2.tif
- Fig1/Fig1a/ln229 mock_004c1.tif
- Fig1/Fig1a/ln229 mock_004c2.tif
- Fig1/Fig1a/u118 10gyd10_ (4)c1.tif
- Fig1/Fig1a/u118 10gyd10_ (4)c2.tif
- Fig1/Fig1a/u118 mock_003c1.tif
- Fig1/Fig1a/u118 mock_003c2.tif
- Fig1/Fig1a/u87 10gyd10_004c1.tif
- Fig1/Fig1a/u87 10gyd10_004c2.tif
- Fig1/Fig1a/u87 mock_004c1.tif
- Fig1/Fig1a/u87 mock_004c2.tif
- Fig1/Fig1B-pic.pdf
- Fig1/Fig1c/
- Fig1/Fig1c/A172 volcano plot.xlsx
- Fig1/Fig1c/LN229 volcano plot.xlsx
- Fig1/Fig1d/
- Fig1/Fig1d/A172 SASP pannel.xlsx
- Fig1/Fig1d/LN229 SASP pannel.xlsx
- Fig1/Fig1d/U118 SASP pannel.xlsx
- Fig1/Fig1d/U87 SASP pannel.xlsx
- Fig1/Fig1e/
- Fig1/Fig1e/Fig1e.prism
- Fig1/Fig1e/Fig1e_A172.xlsx
- Fig1/Fig1e/Fig1e_LN229.xlsx
- Fig1/Fig1e/Fig1e_U118.xlsx
- Fig1/Fig1e/Fig1e_U87.xlsx
