# Supplementary material for: Targeting cIAP2 in a novel senolytic strategy prevents glioblastoma recurrence after radiotherapy
Source: EMBO Mol Med. 2025 Feb 19;17(4):645–78. doi: 10.1038/s44321-025-00201-x (PMC11982261; doi:10.1038/s44321-025-00201-x)
Supplement: Supplementary file 3 — Source data Fig. 1 [file 44321_2025_201_MOESM3_ESM.zip › Fig1/Fig1c/A172 volcano plot.xlsx]

## Sheet: A172
	A172_mock-VS-A172_radiated.logFC	A172_mock-VS-A172_radiated.PValue
CCL2	3.68088		279
IL1A	5.38957		205
IL6	6.0831		153
CXCL3	3.8403		58.2
IL1B	4.76253		12.3
IL8	4.23588		9.53
TNFa	3.91268		4.59
CXCL5	4.65275		2.57717
IL13	1.98134		1.30842
MMP12	0.872396		0.345374
IFNB1	8.22548	25.4
CXCL1	-5.11848	13.1
HGF	1.75522	0.393178
ICAM1	-0.63195	0.496714
IGFBP2	-0.09853	0.279766
IGFBP4	-1.2172	39
BIRC3	3.49411	218
PGBD4	0.999786	4.3
PGBD4	0.999786	-0.69109
RP11-1379J22.5	0.999757	0.444998
RP11-1379J22.5	0.999757	0.18782
RP11-341N2.1	0.999588	0.603615
SCG2	0.999571	11.6
AARS	0.99945	36.7
NPIPB11	0.998886	1.84857
CD27-AS1	0.998483	18.4
CAPRIN2	0.998411	21.9
ZXDB	0.998227	22.2
RP4-576H24.4	0.997883	1.53334
CTC-367J11.1	0.997723	0.585964
TRIM55	0.997712	1.46732
GOLGA8I	0.997499	0.49348
ZNF264	0.997294	12.2
JMJD1C-AS1	0.997289	0.963743
TK2	0.997205	26.8
KIAA0556	0.997112	16.9
CALCRL	0.99595	2.1985
RP11-57H12.3	0.995809	0.492361
RP11-357C3.3	0.995742	13.6
RP11-54C4.1	0.995678	2.20624
LINC00843	0.99538	2.40676
DYNLRB2	0.994219	0.310079
RP11-276E15.4	0.993797	0.56574
C1orf167	0.993634	0.524878
WDR19	0.993429	21.6
SLAMF8	0.993372	0.72797
ALG1L13P	0.993278	0.384312
CTD-2377O17.1	0.993151	1.31343
LIFR-AS1	0.993139	4.28
VPS13C	0.99273	12.2
NFAM1	0.992709	1.35726
RNF114	0.99246	41.8
RP11-701H24.10	0.992214	0.744038
RP11-206L10.9	0.991918	1.47584
GOLGA8R	0.991725	0.785804
LINC00888	0.991314	16.2
EPB41L4A-AS1	0.9905	16.5
ZNF547	0.990473	16.5
ANKRD65	0.990366	0.711467
ZNF813	0.990077	13
SLC2A10	0.989901	17.7
ZNF75D	0.989877	17.6
AC083900.1	0.989828	0.345647
CHFR	0.989794	28
PRKCQ-AS1	0.989762	0.711061
TDO2	0.989582	33.1
FBXL20	0.989526	14.5
ZNF783	0.989391	25.3
IGLV5-52	0.989389	2.8035
RGAG4	0.989296	11.5
MMP8	0.989164	0.456173
PKD1P6	0.989156	9.78
RP11-927P21.4	0.988883	1.01925
RP11-230C9.4	0.988857	0.479091
ACTA1	0.988527	0.604313
THAP7-AS1	0.988135	4.32
MSX1	0.987952	9.51
CTD-2287O16.5	0.987815	3.91471
CAPN11	0.987064	0.508441
RP11-981G7.2	0.986828	0.405744
ARHGAP5-AS1	0.986825	4.86
KDM6A	0.986805	24.7
GPR156	0.98678	4.53
RP3-368A4.6	0.986775	4.19
AC073343.13	0.986386	2.16091
AC074117.10	0.986149	15.1
TRAC	0.986059	0.896865
TMEM179B	0.985639	21.9
GATA5	0.985629	6.23
TFAP2A-AS1	0.985546	3.01402
CLK1	0.985143	25.8
RP11-435O5.6	0.985006	0.462825
RP11-525K10.3	0.984918	0.936903
CTD-2313J17.5	0.984679	1.19084
ATXN7	0.984615	26.1
HECW1	0.984461	10.9
RNF175	0.984416	0.16627
RNU7-45P	0.984381	0.462989
CHRNA9	0.984344	0.829251
SULT1A4	0.984331	0.462694
SLX1B-SULT1A4	0.984331	0.462694
LL22NC03-N14H11.1	0.984329	1.48409
LGMNP1	0.984218	0.453686
LTB4R2	0.984205	9.8
AQPEP	0.983922	1.02909
RP11-546K22.3	0.983916	0.807467
RP11-367N14.2	0.983521	0.364926
CTD-2044J15.1	0.983479	1.66639
RP11-190C22.8	0.983418	0.449707
IGFL1P1	0.982886	0.452884
RP11-301O19.1	0.982827	1.0497
HOXD4	0.982628	5.52
RNU6-26P	0.98227	1.02653
TTC32	0.981861	13.8
ANKLE1	0.981773	3.19556
CREM	0.981625	24.1
NRROS	0.981474	0.453059
TRAF6	0.981447	15.8
COX6CP1	0.98115	0.24627
TMCO4	0.981017	12.2
GRIN1	0.980798	0.451402
C10orf68	0.980751	2.76252
CXXC4	0.980607	0.449859
CTB-51J22.1	0.980502	2.99925
FAM174B	0.980487	3.13855
MIP	0.980421	0.710547
PIK3R1	0.98013	35.9
RAC2	0.980067	23.3
TTC14	0.979272	28.3
ZNF319	0.978706	17.5
GCLC	0.978706	30.4
RPS3AP24	0.978436	0.61987
CTC-325H20.2	0.978182	0.395792
ASAH2B	0.978143	3.52281
KCND2	0.977865	0.21058
GTF2F2P1	0.977837	0.235775
AP003900.6	0.977575	2.05626
AC079753.4	0.977453	0.442982
TMEM55A	0.977305	32
SNX10	0.977266	22
CREG1	0.97705	32.8
C21orf90	0.976983	3.66287
SLC5A12	0.976809	11.5
NFKBIB	0.976797	20.7
TNRC6C-AS1	0.976346	2.85453
AC004967.7	0.97629	5.68
AC096772.6	0.976276	5.73
RP11-782C8.4	0.97615	0.148154
RNF180	0.975535	1.10404
RP11-206L10.10	0.975157	0.606068
SNORD109A	0.974266	0.504236
GRK6P1	0.974087	0.145004
RP11-797A18.4	0.974058	1.17937
ZNF596	0.974049	12.1
RP1-178F10.3	0.973856	12.1
LINC00909	0.973806	11.8
ATOH7	0.973594	0.393178
SEPSECS	0.973314	22.8
GYPC	0.972703	22.9
BICC1	0.972476	11.9
NPL	0.972193	10.1
RP11-338N10.3	0.971999	1.20965
BDH2	0.971946	16.8
CTD-3234P18.2	0.971292	0.395828
ZNF468	0.971244	17
RP11-3B12.2	0.97104	0.659046
VCPIP1	0.97095	23.6
MIR4477B	0.970944	2.89346
SYT11	0.970922	40.9
MROH1	0.970774	11.7
NRP1	0.970647	35
PHF1	0.970462	42.2
AC006262.5	0.97037	21.7
LINC00933	0.969874	2.61257
CTD-2650P22.1	0.969859	1.04533
SLC1A5	0.969783	34.1
FAM26E	0.969552	30.2
ZNF558	0.969113	23.7
GRIN3B	0.968817	2.29828
RP11-361D15.2	0.968775	0.483499
RP11-348P10.2	0.968742	2.70248
RP11-359B12.2	0.968509	2.78567
CLRN2	0.968322	0.144656
TPTE	0.967888	21.5
RNU6-468P	0.967789	0.73879
FMN2	0.96747	26
MCTP1	0.967358	20.1
RP4-549L20.3	0.967283	0.958605
SNORA26	0.967232	0.143078
AC093495.4	0.967218	0.896426
BEND3P3	0.966899	1.35817
KLK14	0.966387	0.661338
RP11-538I12.3	0.966374	0.195309
KCNJ6	0.96596	0.245539
PARP4	0.965773	25.3
RNF185	0.965544	18
GIPC2	0.965441	0.954122
RP11-159F24.5	0.965423	0.841803
RAB9A	0.965305	25.1
TRADD	0.965174	10.9
RP11-284F21.7	0.964313	13.6
Y_RNA	0.964238	2.17679
SLC38A6	0.964113	20.5
TTC17	0.963896	26.2
RP11-194N12.2	0.963886	0.128546
EDARADD	0.963647	1.37785
RP11-783L4.1	0.963538	0.127883
MIR4658	0.963311	3.07348
GOLGA2B	0.963213	9
NBEAL1	0.963109	4.76
ZNF510	0.962966	10.5
RP4-784A16.5	0.962853	1.53431
AFAP1	0.962839	9.6
ZNF280B	0.962829	8.89
VSIG8	0.962786	1.2964
GAS6-AS2	0.962757	18.2
RIMBP3C	0.962144	0.258865
TBC1D9	0.962102	18.6
LINC00963	0.962012	36.3
CTD-2210P15.2	0.961788	1.17534
PLTP	0.961687	5.65
ZFP14	0.961455	9.29
MAP1LC3B	0.96142	40.9
CTD-2313N18.5	0.961211	1.0268
ASAH1	0.960937	35.5
RP11-193F5.4	0.960521	0.933928
RWDD2A	0.960383	15.1
ZNF177	0.959962	6.98
HCG15	0.959753	1.73791
PPAPDC3	0.95975	0.561837
ZNF441	0.958901	18
KLHL10	0.958847	0.605855
RP1-127D3.4	0.958765	1.18205
RIOK3	0.958635	36.5
RHBDD1	0.958549	18.4
GLCCI1	0.958308	26.5
RFTN1	0.958263	41.6
RP11-96C23.14	0.958243	2.31885
GFPT2	0.958084	27.7
RP11-314N13.3	0.958046	1.19532
FOXN2	0.957837	11.8
RP11-532M24.1	0.957127	0.561962
AL049840.1	0.957081	2.70536
C17orf82	0.956736	0.701358
NBPF12	0.956546	10.1
UGDH-AS1	0.956288	3.07926
SH2B3	0.955966	22.8
AC021016.7	0.955885	0.114409
DTX3	0.955526	29.9
CTC1	0.955274	14.9
PRUNE2	0.955119	7.38
ZNF37A	0.95467	15.2
CCDC169-SOHLH2	0.954537	2.46407
MYH7B	0.954501	1.23824
AC007383.3	0.954366	10.7
LINC00668	0.954351	1.82921
RP11-130C19.3	0.953869	0.116632
ZNF772	0.953857	7.79
RP11-736K20.6	0.95381	0.393178
EPHB1	0.953728	1.06159
RP11-460N20.5	0.953302	0.919448
RP11-277L2.3	0.953258	0.364347
RP11-1055B8.7	0.952473	16.6
TRIM46	0.952234	10.5
RP11-644F5.11	0.951736	8.19
GMDS-AS1	0.951727	3.26612
TPTE2P2	0.95158	0.170756
RP11-810P12.5	0.951308	0.249984
SCAND3	0.950224	7.19
ZNF525	0.950029	9.25
CCDC40	0.949677	8.31
ZNF225	0.94966	10.8
RP11-274B21.4	0.94941	2.80679
ARHGAP12	0.948688	38.6
EFCAB9	0.948626	0.290632
LRRC27	0.948622	9.91
MYLK3	0.948487	0.547367
ACTRT3	0.948198	4.16
AC092675.3	0.948106	1.30577
SOHLH2	0.948044	2.90858
POLI	0.948007	20.5
KIAA0355	0.947674	13.4
IGFBP1	0.947589	0.699045
RP11-303E16.8	0.947456	2.22846
FOSL2	0.947266	24.9
RP11-676J12.7	0.946694	0.208099
DNALI1	0.946605	0.462415
AMT	0.946516	11.7
RP11-383H13.1	0.945725	3.14033
ZER1	0.945722	16
TLK2P1	0.945287	0.85347
RP11-98D18.17	0.945253	0.628456
RP11-310P5.1	0.945217	0.235642
RP11-252A24.3	0.945205	0.638422
IRF2	0.944931	24.1
BTNL9	0.944525	0.196927
CXorf23	0.944421	20.5
RP11-11N7.4	0.944264	0.481987
RP11-384K6.2	0.944218	2.66523
FICD	0.944032	16.7
TMEM102	0.943989	5.83
CTC-360G5.9	0.943939	3.45544
ZNF791	0.943927	18.4
RP1-120G22.11	0.943902	0.608618
RP1-41C23.1	0.943893	0.202015
ANKDD1A	0.943733	8.79
CPVL	0.943553	21.1
ASB5	0.942947	0.292686
RP11-378J18.3	0.94269	4.7
RP11-425D10.10	0.942668	1.05234
RPS27	0.942553	7.27
GFAP	0.942447	0.626284
RP4-803J11.2	0.942345	0.667166
RP11-1186N24.5	0.942022	14.4
ZNF462	0.941914	20.9
ZNF333	0.941903	15
BX322557.10	0.941879	7.26
RP11-782C8.3	0.941854	1.13533
RP11-134G8.8	0.941681	15
RP11-460N20.4	0.941573	0.266759
ZNF518B	0.941372	7.72
CTC-484P3.1	0.941331	0.240762
TSPYL2	0.941216	16.4
CTC-296K1.4	0.940989	1.08838
CPT1B	0.940962	30.2
RP11-110I1.13	0.940906	0.485937
RP11-599B13.8	0.940504	0.482773
F2RL2	0.940438	11
ZNF442	0.940169	3.27223
RP11-49I11.1	0.94009	3.89992
RP11-285F7.2	0.939958	4.24
CTSA	0.939849	23
RP11-488P3.1	0.939645	0.503121
ZBTB21	0.939603	22.5
ZSCAN31	0.939587	7.92
KLHL35	0.939463	0.46542
RP1-95L4.4	0.939433	2.10772
RP11-656D10.5	0.939266	0.200732
XXbac-BPG299F13.17	0.93905	4.09
EPB41	0.938884	18
SLCO1B1	0.938807	3.39912
N4BP2L2	0.938736	24.6
RP13-516M14.4	0.938685	0.819998
RP11-815M8.1	0.938288	0.285799
ZNF429	0.938079	2.42726
TTLL11	0.938011	4.18
ACOXL	0.937957	0.249872
RP11-571I18.4	0.93792	0.280584
RP3-449O17.1	0.937796	3.079
ZNF566	0.937532	9.33
NDST2	0.937242	21.1
TNFRSF4	0.936511	0.290225
OR13A1	0.936369	0.248794
RP11-198M15.1	0.936187	0.476663
CTD-2007H13.1	0.936167	0.272866
RP4-666F24.3	0.936048	0.24073
TRMT10B	0.936006	9.16
MOB3B	0.935941	0.485233
AURKC	0.935893	2.76011
BTF3P5	0.935736	0.286313
RP4-616B8.4	0.935436	0.474006
AK9	0.935223	7.82
NRBF2	0.935185	30
AC136297.1	0.935114	0.280673
RP11-799M12.2	0.935072	0.262551
DCP1A	0.934731	16.2
RP11-1006G14.1	0.934726	0.283212
ABCC3	0.934518	23.2
AC062028.1	0.934221	0.275427
TBL1X	0.934134	18.9
RP11-434B12.1	0.934087	1.02987
NFKBID	0.933951	4.42
LINC00959	0.933941	0.478114
EPS8L1	0.933631	4.52
NFE2L2	0.933622	37
RP11-329B9.4	0.933418	0.294542
NPR2	0.933275	18.4
RP11-167H9.4	0.933226	0.410214
L3HYPDH	0.933224	22.7
HAND2-AS1	0.93311	0.29626
RP11-143A22.1	0.933014	0.296567
ANXA9	0.933011	2.17371
BACH1-IT2	0.932956	0.601349
RNA5SP284	0.932877	0.290719
AC003005.2	0.932802	0.246247
RP1-128O3.6	0.932734	0.29853
CTD-2314B22.2	0.932678	1.27916
ZNF10	0.932591	11.4
CTD-2201E18.3	0.932453	9.59
CSAG4	0.932413	0.295519
ZKSCAN8	0.932361	8.16
RP1-13D10.2	0.932228	0.29934
HSPA1L	0.932004	3.48572
RNU6-878P	0.931935	0.30069
AC087793.1	0.931843	0.300966
AC105381.1	0.931689	0.301508
ATG2A	0.931664	13.9
MAST4-AS1	0.931649	0.301268
CYP2F1P	0.931637	0.300757
AC099552.4	0.931556	0.300824
IQSEC3	0.931531	0.300528
RP11-496B10.3	0.931264	0.300672
PRSS41	0.931174	0.300361
RP11-536C10.10	0.931083	0.300326
RP11-131L23.1	0.931079	0.300839
ACTA2-AS1	0.930839	0.738849
RP1-65J11.1	0.930692	0.295519
AMY2B	0.930267	8.74
WDR52	0.929882	8.52
RPL6P9	0.92986	0.295863
LYZ	0.929856	0.294526
BTN2A2	0.929808	35.3
AC007364.1	0.929721	0.259342
YPEL5	0.929245	35.7
LYRM9	0.928895	8.84
TRPM4	0.928576	11.3
KRTAP5-2	0.928518	0.393178
GRB7	0.928466	1.27342
UQCC1	0.927998	27.5
ZNF720	0.927901	17.5
PGAM1P5	0.927886	0.280833
RP11-211G23.2	0.927786	4.55
RP11-613F22.6	0.927781	0.2828
PARP6	0.927635	31.5
RP11-1000B6.5	0.927562	0.260178
FEZ1	0.92723	5.47
LL0XNC01-237H1.2	0.926974	1.91698
AC007040.6	0.926934	0.189879
OGDHL	0.92688	8.2
MARS	0.926681	34.9
ST7-OT4	0.926485	1.04207
RP11-399K21.13	0.926374	0.417
AC097724.3	0.926265	0.914579
RP5-837J1.4	0.926094	0.278521
ZNF709	0.925972	5.87
MIR1182	0.925875	2.86639
AC108025.2	0.925868	0.959818
AKR1C3	0.925678	23.7
HM13-IT1	0.925645	0.576209
EVC	0.925541	12.2
CCDC17	0.925215	1.94526
TMEM145	0.924983	1.33214
RP11-77P16.4	0.924879	0.953387
ACSF2	0.924814	23.5
COL9A2	0.924644	3.61481
LINC00263	0.924492	16.6
AF131215.6	0.924355	1.06818
AC073842.19	0.924342	0.260178
RP11-456P18.2	0.924055	0.98907
NFKBIE	0.923973	20.6
SNORA47	0.923956	0.26722
RP11-274B21.8	0.923834	0.750266
DENND5A	0.923584	12.4
MIR5010	0.923555	2.28841
PKIA	0.923438	3.7262
GNA15	0.92329	1.61982
FFAR4	0.923244	0.335784
WHAMM	0.923173	19.9
RP1-197B17.3	0.922282	0.757268
CUEDC1	0.922155	25.6
SIRT5	0.922148	10.9
SERPINA1	0.921867	3.96941
IL17RB	0.921815	1.79764
RP11-175K6.1	0.921736	0.64682
CDH4	0.92129	13.1
PANK1	0.921039	9.18
RP11-159F24.6	0.920976	0.449859
CYP27A1	0.920899	0.626898
ZNF658	0.920866	7.6
ASAH2	0.920666	1.96695
DGKA	0.920289	30.4
AF011889.2	0.920117	0.809169
RP11-461L13.3	0.919927	0.274917
RP11-893F2.9	0.919763	3.25912
DNAJC28	0.919758	4.25
ZNF81	0.919635	6.21
NFKB2	0.919623	25
CELP	0.919495	0.255503
PELO	0.918633	26.3
ZNF79	0.918541	19.3
RP5-855D21.2	0.91831	1.27342
TSC22D1	0.918147	36.4
AC010422.1	0.918084	0.674218
CBX3P4	0.918007	0.625401
UBR2	0.917871	29.9
HLA-DMB	0.917782	1.7833
MTND6P21	0.91766	0.186087
SUN3	0.917629	4.13
7SK	0.917295	1.9421
SIGLEC15	0.91724	2.40396
CLCN7	0.917117	20
RP11-344E13.3	0.916851	22.3
ZNF416	0.916258	15.2
AP000569.9	0.916222	3.05822
AC012462.1	0.916138	0.194275
SLC7A8	0.915903	4.76
AC010967.2	0.915385	0.252423
CDH11	0.914906	25.7
RP11-585F1.10	0.914891	0.26112
RP11-585F1.2	0.914863	0.26107
PRF1	0.914835	0.201307
DNAJB4	0.914731	24.4
IQCG	0.914483	11.2
LMAN1L	0.914457	0.719326
TSPAN14	0.914267	32.3
RNF6	0.914228	30.3
ZMYM6	0.914221	21.2
PTPDC1	0.913572	19.3
NEO1	0.912512	9.24
RP11-162J8.3	0.912421	1.80321
UTY	0.91221	13.6
FAM221A	0.9121	7.64
RP11-791G16.2	0.911771	0.9969
RP11-109M17.2	0.911763	0.953927
RP11-266A24.1	0.911692	0.244672
KB-1460A1.1	0.911539	1.10214
ASPHD1	0.911506	13.8
PRKY	0.91114	12.6
RP11-370A5.2	0.910959	0.223648
RP11-334A14.2	0.91089	0.454571
CTC-308K20.1	0.910883	4.39
AF131216.6	0.910795	0.278198
RNPC3	0.910602	16.5
WTAPP1	0.910542	0.452659
RASEF	0.910459	12.6
MIA3	0.910434	26.1
RP11-211N8.2	0.910316	0.690223
PDXDC2P	0.910163	6.72
PSME1	0.910096	22.1
AP001062.9	0.910008	0.253407
BCL2L2	0.909978	31
WHAMMP2	0.909818	3.28668
CD34	0.909796	4.85
PPM1E	0.909605	2.44484
HMGB3P22	0.909305	0.387602
RP6-42F4.1	0.909284	5.17
RP11-611E13.2	0.909086	3.11402
CTC-510F12.2	0.908746	0.535854
LRIT3	0.908235	0.590989
RP11-439E19.10	0.908171	3.46943
DCC	0.908136	0.52253
SNX21	0.90805	31.7
TAPBP	0.907717	30
C14orf164	0.907172	0.189312
RP11-782C8.1	0.907112	1.5031
CENPBD1	0.907025	12.8
CFP	0.906962	2.14449
TXNRD1	0.906696	23.5
CTD-2165H16.4	0.906548	1.90742
ADARB2	0.906304	1.2641
RP11-150O12.1	0.906104	9.08
CTD-2314B22.3	0.906075	19.2
AGAP5	0.905978	2.90578
TPI1P2	0.905708	1.8621
RHBDD2	0.905513	25.7
MIPEPP3	0.905471	1.5698
RAB11FIP4	0.905457	6.17
RP11-449P15.2	0.905244	2.35048
TMC7	0.90518	7.08
PCDHB19P	0.905064	0.462825
Y_RNA	0.905063	0.501742
RP11-295G24.5	0.905031	0.238891
AF131215.2	0.904534	11.4
ZDHHC23	0.904303	6.64
GTF2IP3	0.903939	0.501115
MFAP3L	0.903861	10.9
DUSP1	0.90289	15
RP11-1007O24.3	0.902643	2.39919
C12orf55	0.902167	3.34867
FAM219A	0.901309	27.2
RP11-71H17.7	0.900951	0.827244
RAB8B	0.900867	23.2
PPP1R3E	0.900619	13
RP11-110G21.1	0.900617	3.54513
PRKD2	0.899678	28.4
RP11-576C2.1	0.899677	1.46323
ZNF654	0.899572	22.8
KCTD19	0.899538	0.384129
GS1-124K5.11	0.899324	6.18
MAP3K1	0.899267	10.2
BBS12	0.898932	6.22
RP11-355B11.2	0.898746	2.95254
AP000347.2	0.898716	11.5
OR10H1	0.89848	0.180318
CLHC1	0.898381	9.5
HHLA3	0.898309	5.27
MT-TL1	0.898247	6.25
CTD-2410N18.3	0.898102	1.23227
TPT1-AS1	0.89782	5.73
RP11-647K16.1	0.897717	0.602093
PDE10A	0.897638	14.6
KIAA1407	0.897395	13.7
RP11-129M6.1	0.89739	0.60189
RP11-452K12.7	0.897167	0.476663
NIPAL1	0.897153	1.77692
RP11-296E7.1	0.896858	0.714824
RP5-1063M23.1	0.896698	0.393178
ZNF707	0.896534	12.4
ATP1B2	0.895964	4.73
ANKRD11	0.895947	21.4
RP1-202O8.3	0.895367	0.288162
RP11-539L10.2	0.895287	0.237158
REV3L	0.895226	10.7
LINC00920	0.895039	10.2
ANK1	0.894777	8.37
RP11-16K12.1	0.894701	0.288449
SLC39A11	0.894283	22.9
RP4-555D20.2	0.89414	6.64
MIR5001	0.894126	0.426428
RP11-248G5.8	0.894066	6.99
ZBTB38	0.893488	19.5
HMCN2	0.89347	1.4674
NPIPP1	0.893383	20.1
KLF3	0.892957	25.5
IL2RG	0.892383	1.81648
RP11-438B23.2	0.892119	0.761789
PPP1R14C	0.891879	2.91751
RP1-90G24.6	0.891756	0.42712
OR7E38P	0.891677	3.95173
RP11-96C23.15	0.891385	6.4
BRCA2	0.891108	6.32
ARHGAP21	0.891001	13.4
C2orf42	0.890933	16.3
ZNF613	0.890872	9.69
KCNC3	0.890834	4.32
XXbac-BPGBPG55C20.2	0.890535	1.07766
FAM212B	0.890115	5.94
STX11	0.890034	1.17388
SLC38A7	0.889536	26
RP11-345J4.8	0.889328	2.34726
RFPL2	0.889263	0.498321
MBD5	0.888827	14
RP11-731C17.2	0.887886	2.1283
MBLAC2	0.88764	14.9
RP11-285A1.1	0.887544	0.540883
RNU2-11P	0.887309	0.428941
RP11-139J15.7	0.887155	3.80012
PLIN4	0.887063	0.604608
RP11-592B15.9	0.887027	0.707218
CBR3-AS1	0.886275	3.42029
PLEKHH2	0.886235	6.94
RP11-84G21.1	0.886001	2.08127
CTD-2540B15.9	0.885695	0.281027
LRRC6	0.885549	1.27835
RP11-160O5.1	0.885353	0.532837
RP11-25I15.3	0.885304	1.54338
FAM95B1	0.885042	0.223247
ZNF133	0.884163	16.4
NR2F2	0.884029	35.7
CTD-2574D22.4	0.884024	5.06
METTL21B	0.884003	11.2
AC007879.2	0.883979	0.925011
RNVU1-14	0.883971	0.188841
C16orf54	0.883821	0.579943
TANC2	0.883818	6.63
F8	0.883762	23.9
SSH1	0.883703	14
VPS39	0.883654	19.3
RP1-266L20.4	0.883564	0.581063
GOLGA8A	0.883349	13.6
RP11-309I15.1	0.882953	1.08298
CTD-2126E3.4	0.882947	0.449859
ELMOD3	0.882868	20.2
CTD-3006G17.2	0.882838	0.582764
CLDN23	0.88223	0.712555
AL441988.1	0.881805	0.499251
MICB	0.881579	22.2
RP11-474G23.3	0.881153	1.1767
ACYP2	0.881139	7.31
AC005614.5	0.881118	2.53239
CREB5	0.880956	13.8
RP11-317P15.4	0.88093	2.74989
GRINA	0.880902	22.5
RP11-250B2.3	0.880686	0.49925
RPL32P3	0.880122	6.71
PDE1A	0.880055	0.46701
APLF	0.880044	11.9
ERO1LB	0.879968	21.4
CTD-2007H13.3	0.879761	1.36885
KIAA1377	0.879485	12.4
C4orf33	0.879451	11.8
2025-09-12	0.879268	0.326255
AC004854.5	0.879254	0.163177
RPS6KC1	0.879086	28.2
TNFSF4	0.878754	9.6
HCG4P3	0.878714	1.10544
KRT8P33	0.878531	1.0504
KIF27	0.878356	9.78
ARHGAP31	0.87809	13.9
CTC-365E16.1	0.877498	7.18
RP11-723O4.2	0.877497	2.34931
RP1-136B1.1	0.877093	0.252855
RP11-316M21.7	0.877034	0.312568
RP11-464F9.22	0.876913	1.19794
UBAP1L	0.876899	2.00872
RPL12P38	0.876704	0.323571
ZNF484	0.876451	6.77
MRPS31P5	0.876426	6.97
LMF1	0.876213	11.6
RP11-63P12.6	0.876199	2.2926
CHST11	0.875657	13.4
ZNF709	0.875576	5.26
SERPINE2	0.875461	20.1
RP5-1068E13.7	0.875435	4.9
RNF216-IT1	0.875329	0.164709
TPCN1	0.875294	17.3
CHST7	0.875063	4.35
HSF4	0.87482	10.4
LINC00338	0.874719	15.7
FKBP9L	0.874489	6.09
HLA-AS1	0.874416	0.552195
AC012487.2	0.874299	0.819711
AC025262.1	0.874179	0.317658
LRP2	0.873954	0.340003
LINC00313	0.873946	6.56
AC078852.1	0.873854	0.341235
CTD-2568A17.5	0.873812	0.759057
POM121L9P	0.873627	0.341278
STARD5	0.873211	2.93197
TMEM67	0.872762	21.8
RP11-1017G21.6	0.87273	0.345094
AC096582.7	0.872657	0.534541
PPFIA3	0.872601	8.38
SLC2A3	0.872516	30.2
MGC10955	0.872484	0.100102
RP11-68I3.5	0.872464	0.345061
GPR179	0.872384	0.539436
AC092171.2	0.872309	0.345764
Z82188.1	0.872215	21.1
RASSF3	0.872107	32.4
CALCOCO2	0.872018	33.2
RALGDS	0.871139	24.9
RP11-373L24.1	0.871074	9.36
JUND	0.87099	10.6
APOC1	0.870972	0.330361
ALPL	0.87088	0.767341
SC5D	0.870774	24.8
HIPK2	0.870624	12.3
HCG25	0.870618	1.09153
LCTL	0.870151	6.42
MAFG	0.8701	20
CCDC149	0.870072	9.31
ZRSR1	0.869983	3.59715
GPR4	0.869608	0.322755
MIR4482-1	0.869484	0.393178
TMEM135	0.869362	19.9
ZNF211	0.86929	19.6
RNF139-AS1	0.868926	4.7
AC079779.6	0.868923	0.57978
RP11-159G9.5	0.8687	5.89
MMP28	0.868516	0.590822
RP11-188P17.2	0.868505	0.323808
KIAA0513	0.868384	13.4
STX3	0.868208	34.5
GHDC	0.868006	15.6
RP11-822E23.8	0.867937	11.3
PUS10	0.867554	8.43
RP11-281O15.7	0.867476	0.314587
KREMEN2	0.867456	2.70199
RP11-982M15.6	0.867092	2.34966
RP11-255C15.4	0.866745	1.03017
CLIP3	0.866305	18.7
MIR4523	0.865946	0.70319
RP11-727A23.1	0.865937	4.16
HARBI1	0.865931	7.13
HCN3	0.865753	9.46
PATL1	0.865336	18.6
POLR2M	0.865131	17.9
SLC35F1	0.864928	1.15874
RP5-1070A16.1	0.864916	1.57871
RP5-1065J22.8	0.864849	1.92328
TRAFD1	0.864788	25.3
RP11-439A17.10	0.864725	0.869676
RRAGC	0.864491	35.3
OPRL1	0.864146	2.61115
C11orf35	0.864126	5.93
NEK3	0.86405	8.59
LRIG2	0.863911	14.1
USP50	0.863709	0.340891
APP	0.863409	23.9
WIPF3	0.863217	0.453059
RP11-574K11.31	0.863149	18.3
SMPDL3A	0.863134	9.82
LRRK2	0.862941	10.2
ZNF177	0.862808	8.3
HOXA-AS3	0.862733	0.370284
FBXO30	0.862656	21.5
KLF4	0.862653	16.7
TANC1	0.861507	15.8
KLHDC9	0.861073	0.835238
CACNA1B	0.860989	0.334632
AC135178.1	0.860981	1.09208
RP11-802E16.3	0.860731	8.34
KSR1	0.860063	11.8
BET1	0.859881	24.3
C6orf1	0.859857	10.9
KCTD14	0.859562	0.961246
CTD-3184A7.4	0.859479	5.38
RP11-20G13.3	0.859269	0.503799
PNPLA7	0.85919	3.4581
RP11-333I13.1	0.859188	1.02569
SNORA23	0.85912	0.34945
RP11-42I10.1	0.859012	0.904083
TMEM206	0.858973	19.6
USF1	0.858936	25.2
ADAP1	0.858842	10.2
TYRP1	0.858363	2.77115
RP11-708B6.2	0.858064	0.290719
SAV1	0.858029	17.6
RNF125	0.858024	2.35531
IFRD1	0.858009	26.2
RP11-690G19.3	0.857434	4.58
CTBP1-AS2	0.857377	10.1
HOOK2	0.857222	6.66
C15orf52	0.857178	14.5
ARHGEF6	0.857136	6.7
DLX2	0.856789	2.75314
AQP11	0.856618	2.56698
FERMT3	0.856318	4.42
FAM228B	0.856145	10.4
TREX1	0.856129	12.5
RP11-1212A22.1	0.855787	7.07
SLC2A11	0.855599	9.36
MTHFD2L	0.855329	11.4
FAM3C	0.855236	20.6
CTD-2532K18.2	0.854833	2.02316
SLC11A1	0.854697	0.734946
PRTFDC1	0.854587	13.4
EID2B	0.854408	9.63
MEGF10	0.854199	1.45293
ZBTB37	0.854186	8.13
MIR4690	0.8539	0.353478
ZNF546	0.853864	6.7
MYO15B	0.85386	4.06
SLC25A28	0.85352	17.5
AC062017.1	0.85346	1.19697
CHST2	0.852918	10.6
AC022311.1	0.852898	1.50763
NCF2	0.852727	3.60443
TBX19	0.852564	3.74756
MIR3605	0.852321	5.99
ZDHHC9	0.852317	12.9
TJP3	0.852176	0.686712
MIR4680	0.852026	3.20422
KBTBD3	0.85194	2.03715
OGFR	0.851799	20.1
RP11-388C12.1	0.851354	0.603446
RP11-431K24.3	0.851062	0.244654
RP11-6J24.6	0.850739	1.50268
OAF	0.850647	21
LINC00648	0.85018	6.4
BLCAP	0.849812	27.1
TMEM63A	0.849727	17.4
RNF113A	0.849632	7.12
HKR1	0.849035	13.9
ACAD8	0.848972	17.9
PLA2G16	0.848929	20.4
RP11-320M2.1	0.848926	1.52335
PPM1J	0.848754	1.23481
ZNF28	0.84874	14.5
RP11-477D19.2	0.848473	3.07245
LRRC4	0.848456	1.50093
SEMA4A	0.848182	1.21095
FAM227A	0.847994	5.97
RP11-235E17.6	0.847712	2.3689
NLGN4Y	0.847405	10.5
AC009336.1	0.847384	0.343377
ASPH	0.847047	28.3
ATP1A3	0.846837	4.77
UNC5CL	0.846772	0.665465
RP11-1007I13.4	0.846731	0.958096
RP4-555D20.4	0.846225	1.21845
SYNE1	0.845648	8.7
IRAK4	0.845407	17.5
CTC-444N24.11	0.84499	6.62
UBE2E2	0.844829	14.1
CD14	0.84475	0.893317
RP11-653J6.1	0.8447	0.255683
RP11-546B15.2	0.844262	1.24414
RPA4	0.844191	0.370801
ZNF529	0.843874	10.5
HLA-L	0.843755	2.84335
CYCSP34	0.84361	0.371866
RP1-63M2.6	0.843548	0.254474
RP4-730K3.3	0.843347	1.94223
ZNF33B	0.843241	13.4
RP1-151F17.1	0.843153	0.765517
USP51	0.842775	1.9197
PLSCR4	0.842616	18
RP11-284F21.10	0.84222	15.5
RP11-106M3.2	0.842072	22.4
LDHD	0.842069	1.53253
RP11-175P13.3	0.841964	1.9063
DDB2	0.841839	24
WNT10B	0.841714	1.67899
LCN15	0.841694	0.248449
SPG11	0.841555	10.2
SPATA7	0.841407	6.81
RP11-605F22.2	0.840899	0.348388
LPAR2	0.84053	9.95
RAB37	0.84039	0.589049
TCEA1P2	0.840119	1.11961
RP11-244H3.1	0.83988	3.17198
RP11-2G1.1	0.839328	0.372906
AC006160.5	0.83924	0.391436
SPEG	0.838977	27.2
RP11-432J22.2	0.838935	1.97009
CHMP4BP1	0.838875	0.390904
TESPA1	0.838806	0.373538
CTD-2540B15.7	0.838577	0.207303
SLC47A2	0.838577	0.393178
MEF2C-AS1	0.838463	0.359536
RP11-210M15.2	0.837847	0.383821
KIAA1244	0.837674	11.3
TMOD2	0.837433	16.2
RNF41	0.837358	14.2
ZNF621	0.837132	11.4
EPHA2	0.836893	23
RP11-597D13.8	0.836676	0.320824
MIR3180-1	0.836395	0.239474
FAM13A	0.836301	12.2
MADD	0.836251	18.1
AC007362.1	0.836247	7.18
MB21D1	0.836092	0.393178
SUGT1P2	0.835873	0.257978
ASB7	0.835475	16.2
ZBTB41	0.835207	21.1
CTD-2619J13.23	0.835172	0.373142
IGHV4-34	0.83515	0.346743
SETX	0.835136	11.2
APLP1	0.8347	16
RP11-1055B8.3	0.834638	0.374372
SPIRE1	0.83457	24.1
MTHFR	0.834548	10.2
BMS1P5	0.834132	0.897415
NUAK2	0.834099	12.4
TCEA1	0.834085	28.3
GLRB	0.833665	11.7
NPIPA8	0.833487	4.87
ACVR2B	0.833478	9.37
LINC01004	0.833323	2.84377
EPS8	0.833195	17.1
SLC26A4	0.833133	0.366993
RP11-809O17.1	0.83305	1.54294
NAP1L3	0.832862	1.88607
CTA-941F9.9	0.832418	0.87004
RP11-529H20.5	0.832149	0.814189
HYI-AS1	0.831734	1.91398
PPM1D	0.831266	22.3
LINC00961	0.83123	0.539658
ARHGEF7-AS2	0.831188	0.25598
LYSMD2	0.830672	11.7
NEK5	0.830648	0.530585
TMEM51	0.830449	14.3
CTC-260E6.6	0.830374	0.393178
ZNF175	0.830109	7.03
AC010761.6	0.829555	0.449511
ZSWIM3	0.829378	4.76
CHCHD2P6	0.829295	0.389067
ERV3-1	0.829217	8.74
AC091167.3	0.829179	0.393178
FAM174A	0.829135	11.8
PCDH15	0.829022	0.691406
IGFBP7	0.828861	18
MIR23A	0.828691	0.300301
AL022341.3	0.828665	0.610052
MAP4K3	0.828385	29.2
GGACT	0.828352	1.78903
CHKB-CPT1B	0.828243	25.7
CTBS	0.827926	15.9
RP11-31L23.3	0.827634	0.321775
ZCWPW2	0.82751	1.50612
QRICH2	0.827483	5.84
DZANK1	0.827402	6.57
RFX3	0.826886	11.1
PGAM2	0.826885	0.54709
ZNF33B	0.826661	3.38565
PDP2	0.826432	22.8
UCN	0.826227	1.96331
C16orf46	0.825998	2.95517
ZNF195	0.825795	21.8
AC068580.5	0.825726	0.58346
FAM13A-AS1	0.825609	1.63914
TIMP4	0.825587	2.58203
MANBA	0.825203	29
RP11-304L19.2	0.825003	0.281239
RP11-5A19.5	0.824908	7.17
MIR4469	0.824836	0.393178
MT-ND2	0.824766	5.53
CHIC2	0.824466	11.7
FAM157C	0.824444	0.48534
RRH	0.823979	0.363041
AKR1C1	0.823672	12.3
KCNA10	0.823652	0.303704
AP3M2	0.823509	31.2
RP11-429J17.2	0.823373	1.55584
RP11-219D15.3	0.823367	0.179412
AF001548.5	0.8231	1.6207
TMEM171	0.823018	15.2
RP6-109B7.5	0.822913	0.393178
ODF2L	0.822567	16.6
IL21-AS1	0.822363	0.393178
ANKAR	0.822296	5.02
TEP1	0.822176	16.4
TMTC1	0.821914	19.1
GRAMD4P7	0.821755	0.325668
MIR4453	0.821432	7.66
TBCK	0.821306	13.6
C14orf28	0.821095	2.81725
PAPD5	0.821058	16.4
VEGFC	0.820942	20.7
SLC35E2B	0.820745	6.11
TGFA	0.820559	1.3919
RAB24	0.819954	13.8
AC012507.4	0.819919	0.634001
PDE5A	0.819898	9.32
RP11-611D20.2	0.819806	3.30746
C17orf107	0.819803	1.67887
RRNAD1	0.819581	15.7
DNAJC16	0.81912	16.2
RP5-1021I20.1	0.819045	0.631483
GCC1	0.818712	22.6
RP11-308B16.2	0.81849	0.396768
MORN4	0.81813	12.8
DNAJC19P5	0.818118	0.322396
AC007041.2	0.818005	0.393178
TEX12	0.817951	0.396346
AC007040.7	0.817766	1.18053
DHCR7	0.817735	7.47
LRRC36	0.817694	0.323718
AC020910.2	0.817634	0.393178
RP11-448A19.1	0.817388	3.95246
ZNF44	0.817327	12.8
ZNF239	0.817292	6.75
DNASE2	0.817088	27.3
IRF5	0.816732	10.1
BIRC2	0.816681	28.8
ABHD16A	0.815877	20.7
UBA6-AS1	0.81583	12.3
XXbac-BPG32J3.20	0.815801	20.2
NIPAL3	0.815656	12.4
RP11-80H5.7	0.815596	2.25764
ZNF25	0.815528	18.4
RGL3	0.815396	8.37
RP11-133O22.6	0.815334	0.326676
USP42	0.815155	21.5
FCRLB	0.815104	2.94433
RP11-531A24.5	0.815005	0.393178
GCNT1	0.814865	11
AF129408.17	0.814726	0.388923
CTD-2192J16.20	0.814445	13
TP53INP2	0.814302	24.9
HSD17B12	0.814183	25.3
CLDN12	0.814129	24.8
SLC9A8	0.813862	18.3
OR7E7P	0.813483	1.14872
AP006216.11	0.813378	0.931208
RP11-705C15.2	0.81326	3.59836
TMEM25	0.813091	0.605551
CTD-2651B20.1	0.81308	0.419212
RP11-869B15.1	0.812984	1.04002
PDCD4	0.812194	14
CYLD	0.81204	31.2
ZNF573	0.812018	2.44057
SOCS5	0.811988	25.8
SLC10A5	0.811879	0.65082
ME3	0.811529	1.40594
CHIC1	0.811427	17.4
DENND2C	0.811396	3.13379
YEATS2	0.811318	16.7
HCN4	0.811178	1.67058
ZNF549	0.810804	11.6
PLEKHA6	0.810441	0.879781
RUSC2	0.810268	16.2
SIX1	0.810264	4.93
SNPH	0.810134	9.27
GFRA2	0.809979	0.355655
WDR45	0.809906	23
MT-TW	0.809705	2.11064
RP11-216N14.7	0.809515	0.360065
ACTG1P1	0.809508	0.35466
RP13-238F13.5	0.808959	0.356209
USP15	0.808949	21.5
VILL	0.808707	1.2317
RP11-694I15.7	0.808345	0.826181
SPON2	0.808299	3.58243
ZNF829	0.808149	9.05
NEK8	0.808146	4.93
NCSTN	0.808145	14.4
DNER	0.807867	15.6
TMIE	0.807568	0.310355
STX17	0.807445	14.4
C12orf80	0.807306	0.678475
TLR6	0.807215	12.9
C20orf194	0.807088	9.52
RP11-527N22.2	0.80698	3.9997
CAB39L	0.806978	8.37
MFSD3	0.806899	3.92586
MFHAS1	0.806776	25
RP11-188P20.3	0.806107	1.37755
MID2	0.805811	1.97676
WBP2	0.805357	21.1
RP11-314O13.1	0.805168	0.609384
KANSL1L	0.805077	13
LYN	0.804889	13.5
RP11-686D22.4	0.804868	2.62543
RP11-152N13.5	0.804774	4.8
NKX6-1	0.80477	2.20792
RDH11	0.804765	18
ZNF280C	0.804689	4.78
RASAL2-AS1	0.804537	1.19697
PPP3CC	0.804343	23.5
LCT	0.804155	0.393178
GOLGB1	0.803999	17.8
GCOM1	0.803979	8.95
MIR181A1HG	0.803623	0.431776
MYCBP2	0.803551	4.08
RP11-540O11.1	0.803373	0.440362
LGALS4	0.803192	0.473737
FABP6	0.803182	1.40141
CTC-444N24.8	0.803058	2.17895
CD33	0.803033	4.09
CDH23	0.803011	0.932091
AGT	0.802966	10.7
WASL	0.802852	21.6
ME1	0.802718	29.8
XIRP2	0.802707	4.33
CTB-31N19.3	0.802654	0.368092
RP11-977B10.2	0.801812	0.770599
KCNQ1	0.80152	1.59049
CTA-384D8.33	0.801469	0.322977
C22orf46	0.801459	14.8
WDR59	0.800883	25.3
FLRT2	0.800811	6.69
CCDC33	0.800505	0.73375
RP11-958N24.2	0.800241	4.56
RP11-460B17.2	0.800152	0.408923
ARHGAP29	0.800147	23.3
HINFP	0.799648	12.6
BOC	0.799485	11
CSRNP2	0.799428	23.8
PHYKPL	0.799279	5.84
BCL3	0.799131	8.09
ITGA8	0.799034	5.63
ATM	0.798846	13.9
AKAP10	0.798692	29.3
PCNX	0.79859	11.6
CIDECP	0.798547	14.8
RN7SL49P	0.798156	0.403725
RP11-448G15.3	0.79815	4.66
RP11-355O1.11	0.79808	4.28
PSEN2	0.797995	18.7
HSPB8	0.797798	19.4
ACVR1	0.796995	24.7
RP11-105N14.1	0.796935	0.452659
YBX3	0.796905	29.9
RP11-379B8.1	0.796772	1.06756
CHD6	0.796688	7.27
VAMP1	0.796618	4.83
ZNF740	0.796502	11.2
PIGL	0.7965	8.73
RP11-697N18.4	0.796446	0.316479
RP13-582O9.5	0.796109	3.09212
RP11-533E19.5	0.795764	0.683171
HPCAL1	0.795547	14.3
BEND4	0.795129	1.40979
WASH2P	0.794963	6.24
IQCK	0.794741	9.36
EPHX2	0.794718	3.97386
INPP5K	0.794645	20
FAM201B	0.793788	1.03884
PEX7	0.793608	5.81
VPS37D	0.793551	2.94843
ZNF382	0.793415	4.74
AC018755.1	0.793345	0.47195
LAMC3	0.793259	1.65184
PTPRJ	0.793236	13.2
RP11-91G21.1	0.79294	1.68796
SLC25A30	0.792693	17.7
RNF170	0.792691	20.4
PHF12	0.792689	19
RP11-1060J15.5	0.792239	0.191684
Z83840.1	0.792188	11.7
PBXIP1	0.791996	16.5
TMEM161B-AS1	0.791973	5.86
CPNE8	0.791889	0.939099
RAPGEF2	0.791328	5.94
ZNF112	0.791245	12.3
MYCBP2-AS1	0.791194	0.432688
RP11-388C12.8	0.791068	0.821083
BAZ2B	0.791067	13.8
PSG6	0.790958	0.080822
EXPH5	0.790855	3.61857
AC020915.1	0.790636	0.393364
FAM66C	0.790445	3.24661
C6orf163	0.790328	0.761934
RP1-66C13.4	0.790312	1.50469
TTC30A	0.790216	12.8
HOXA3	0.790162	2.99693
HLX	0.790045	3.09486
CTD-2619J13.14	0.789919	7.23
RP11-182J1.12	0.789627	0.528488
COG3	0.789483	17.8
DIEXF	0.789065	18.9
ARID4A	0.788897	14.6
KBTBD8	0.788876	5.36
NINL	0.78887	15.8
RP11-393I2.4	0.788856	0.848014
SLC33A1	0.788815	24.2
PTP4A1	0.788622	24
RP11-796G6.2	0.788588	0.575842
AP000580.1	0.787777	2.09706
ARHGEF10L	0.787579	13.4
VPS9D1	0.787527	20.9
CTD-2024P10.2	0.78742	0.403659
ITGA5	0.787124	10.9
TWF1P1	0.786938	0.483558
LRRC37A	0.786843	0.637632
RP5-894A10.2	0.786125	1.61021
XKR5	0.785858	0.855976
TBXAS1	0.785446	1.49273
AKAP8L	0.785413	13.7
LTK	0.785236	11
RP11-167N5.5	0.784757	0.703285
C8orf44-SGK3	0.784666	5.16
ESYT3	0.784605	0.914823
CTC-428G20.6	0.784604	0.633935
KCNK12	0.784566	0.195771
RP11-594N15.2	0.784138	0.41113
ZDHHC22	0.784102	0.255349
AC005071.1	0.783983	0.504863
TRIM52	0.783896	14.2
TP53BP1	0.783717	20.3
RP11-215G15.5	0.78357	8.83
ZNF189	0.783173	23.1
ZNF607	0.782825	2.1006
PSG7	0.78279	0.438478
CACNG8	0.782725	3.57324
AC061992.2	0.782662	0.871897
HOXC11	0.782507	4.1
GFI1	0.782027	0.879783
ZNRD1-AS1	0.781489	5.42
RNF146	0.781475	16.3
SPATA6	0.781375	3.84026
ZNF75A	0.78132	15.7
ANKRD10	0.781042	17.8
CCNL1	0.780993	15.3
RP11-11N9.4	0.780791	4.48
PTCH1	0.780786	5.41
NSMAF	0.780647	23.2
C2orf27A	0.780489	5.23
ZFP41	0.779904	11.3
STAG3L5P	0.779829	6.15
PARP3	0.779742	26.2
SYNGR1	0.779544	9.82
COL11A2	0.77951	7.43
SUGT1P	0.779366	2.12351
ZFP28	0.779317	13
ELMO2	0.779274	20.1
ABCC11	0.779256	0.858437
TGM4	0.778816	0.92492
PPAPDC2	0.778646	12.8
GSDMB	0.778635	10.9
NCKAP5L	0.77847	19.2
RP11-18H7.1	0.778001	3.50998
DLX4	0.777915	2.9241
LSS	0.777909	18.2
LHX4	0.777805	1.17916
TMEM59	0.777739	19.9
AC114730.8	0.777694	0.246694
RPPH1	0.776862	1.85115
TMEM198	0.776824	6.02
ZNF12	0.776756	14.3
DNAJC1	0.776668	17.7
PCGF5	0.775554	26.3
PPP2R5B	0.775442	11.7
GID4	0.775399	15.7
CHKB-AS1	0.775334	0.554869
SGPP1	0.775202	11.9
RP11-268G12.1	0.775165	1.52266
TMEM234	0.775153	6.98
SARS	0.774835	23.1
SPATS2	0.774623	21
KB-431C1.5	0.774617	0.316917
RP11-552M11.8	0.774533	0.57763
C9orf85	0.774212	9.9
TRPV3	0.77407	10.3
RP11-76C10.5	0.773502	0.582554
IRF2BP2	0.773245	26.9
AP001258.4	0.773201	8.93
LRRC8D	0.773127	17.6
GGNBP1	0.773074	0.377913
GPRASP1	0.772978	2.21009
RP11-328J14.1	0.772834	0.593523
RP11-325K4.2	0.772832	1.97609
PGPEP1	0.772259	26.8
KLHL15	0.772031	11.8
SLC43A1	0.771985	5.78
SLC38A1	0.771866	16.1
RP11-16C1.1	0.771571	0.223584
PSG2	0.771414	0.563264
AC005779.2	0.77133	0.393178
RP11-242D8.1	0.77133	3.76229
FCHSD2	0.771015	18.2
MBP	0.770984	0.563264
PLA2G4A	0.770778	1.8525
ZFY	0.770753	8.71
RP11-397E7.4	0.770739	0.286452
ACSS2	0.770299	20.2
RP11-61A14.4	0.770267	1.39509
HMGCL	0.770207	11.2
RC3H1	0.770143	19
GLIS3	0.770008	16.9
RP11-455F5.3	0.769878	1.06052
CBWD3	0.76986	0.772906
RP11-385J1.2	0.769678	0.591222
RP11-255A11.21	0.769365	0.551969
MFSD1	0.76933	19.6
PIK3CG	0.769281	4.75
ZNF816	0.769028	12.5
SNX16	0.768968	11.8
ZNF567	0.768681	5.09
FAM45A	0.768354	15.5
GPR45	0.768255	0.55397
BSDC1	0.76825	20.8
AC007879.3	0.768165	0.605231
VSTM2L	0.767918	1.15914
FAM120C	0.76779	13.1
DOPEY1	0.76775	9.35
RP1-130H16.18	0.767297	9.94
GMIP	0.767239	17.2
HOXB3	0.76709	6.56
SRSF8	0.767027	1.83572
ZKSCAN1	0.76697	16.2
BRAP	0.766523	17.8
MC1R	0.765987	11.7
RP11-592B15.3	0.765746	1.41418
GRPEL2	0.765723	20.8
ZNF226	0.765492	15.2
BTBD8	0.765424	0.605568
MAP7D2	0.765263	0.616864
CASK	0.764992	23.6
KCNH4	0.764935	0.581703
LINC00346	0.764924	2.3991
HEXA	0.764838	22.8
WDFY3-AS2	0.764748	4.87
MXD4	0.764561	10.9
AGRN	0.764419	7.9
C1orf213	0.764317	3.10849
RP11-343H5.6	0.764293	0.458128
BCYRN1	0.763858	0.696833
USP32P3	0.763638	0.910042
LNPEP	0.76335	22.5
NKX3-2	0.763341	1.6381
WDR44	0.763196	11.7
GAS6-AS1	0.762817	2.69031
GOLGA7B	0.762806	6.13
HTR7P1	0.762694	2.85453
LENG8	0.762633	10.6
GPT	0.762613	0.438135
BAZ2A	0.762519	11.7
RP11-215N21.1	0.76242	0.74192
ZNF674	0.761425	6.67
RP11-51J9.5	0.761241	0.804231
ZNF219	0.761012	10.4
RP11-401P9.4	0.760926	0.604326
HIP1R	0.760876	19
WDR81	0.760365	13.6
MAP3K15	0.760202	2.96543
RP11-387H17.4	0.759709	0.455938
CAT	0.759629	17.3
MSANTD4	0.759595	21.6
FNBP1P1	0.759269	2.82055
ALX4	0.759127	6.59
TP53TG1	0.759008	7.74
MIR922	0.758943	2.76535
ARSG	0.758864	4.07
RP11-220I1.1	0.758624	8.71
CNNM4	0.758519	8.9
RP11-670E13.5	0.758113	0.404987
RP11-465L10.10	0.758088	0.908592
PLAC8	0.757969	0.624184
RBM47	0.757823	2.79147
TUBG2	0.757795	19.5
HTR2C	0.757681	3.49709
RP11-490O6.2	0.757261	0.631128
PITX2	0.757237	5.23
LRRC8E	0.757187	17.7
AMBRA1	0.757089	18.2
PRKG1-AS1	0.757033	2.49027
CTD-2531D15.4	0.756717	1.15637
NBEA	0.755898	5.68
ZNF83	0.755638	19.2
C17orf51	0.755636	13
PLXNB3	0.755571	10.3
STK24-AS1	0.754778	1.4594
PKD1P5	0.754708	1.85655
AC006547.14	0.754366	0.683019
ZNF134	0.754242	22.3
RP5-827C21.4	0.754093	1.31056
ZNF182	0.753907	11.6
ACBD4	0.753856	8.38
AC009403.2	0.753775	5.06
LINC00839	0.753703	13.7
RP11-429G19.3	0.753561	0.563651
CTD-2105E13.14	0.753123	0.449859
CD2AP	0.753097	20.9
GATSL3	0.753069	5.2
RCAN2	0.753039	0.566633
FKBP15	0.752781	23.9
FAM219B	0.752616	20.4
ZNF23	0.752328	17.5
RP11-597K23.2	0.752282	3.00213
PITPNM2	0.752172	9.54
CCDC144B	0.751863	1.48053
FAM180A	0.751796	1.28605
SNX29P2	0.751735	0.768513
AFF4	0.751558	11.2
FRY	0.751261	1.61765
RP11-717A5.2	0.751155	0.59951
RPGR	0.751048	8.12
RP11-472M19.2	0.750731	0.405438
FAM171B	0.750473	16.5
TUBB1	0.750126	0.435518
TYW1B	0.750034	2.2775
RP11-66B24.4	0.749854	0.719061
GNG2	0.749606	11.7
HECA	0.749586	13.3
MACF1	0.74957	10.3
ZNF181	0.749335	0.916787
ST6GAL1	0.749028	11.9
SFMBT2	0.748922	3.1278
RP11-314D7.1	0.748735	0.493507
ZNF234	0.748685	10.7
C21orf91-OT1	0.748668	0.621759
CDC42EP4	0.748633	14.9
HCG16	0.748518	0.481565
ZNF775	0.748506	7.6
C11orf91	0.748219	0.926585
TRIM2	0.747859	8.62
SNRK	0.747439	13.6
TRIM39	0.747346	15
CHMP5	0.747107	23
BCL2L1	0.746851	23.5
AGAP6	0.746311	8.05
MLLT11	0.746153	18.9
SLC1A1	0.746103	4.54
SIK1	0.745932	19.9
HEXIM2	0.745914	4.62
SNX29	0.745723	6.8
SEL1L3	0.745655	10.6
CTC-232P5.1	0.745596	0.646388
SLC41A2	0.745413	10.5
RP11-350J20.9	0.745277	0.568129
SNX9	0.744977	22.4
DHRS1	0.744928	10.5
ELOVL7	0.74486	12.1
PCDHB11	0.744694	1.45995
COX19	0.744649	13.2
RP11-205M20.7	0.744649	1.003
ITGB7	0.744644	0.942868
DGKE	0.744325	5.97
RP11-685M7.3	0.744277	0.783336
LIMD1	0.744245	9.78
CCDC115	0.744042	14.3
OR1F1	0.743941	0.292369
INTS6	0.743507	10.8
EPN2	0.743402	17.9
LZTFL1	0.742981	12.7
RSG1	0.742847	1.61225
MPZ	0.742298	1.86183
PTPRE	0.742189	8.22
RHEBP2	0.741247	0.432115
FBXL2	0.741148	13.4
DENND4A	0.741104	11.6
RP11-793H13.11	0.740914	1.08247
ZNF555	0.740653	11.9
LDB1	0.74034	18.7
CORO2B	0.74006	3.29707
TMEM41B	0.740013	20.1
DLG1-AS1	0.739031	0.328234
ASIC4	0.739006	1.26568
PPP1R36	0.738995	0.957231
TAS2R31	0.738326	1.10533
RP4-647C14.3	0.738293	1.03892
DLG2	0.738177	1.5076
C3orf33	0.738075	3.04078
RBAK	0.738022	15.8
SUPT7L	0.737989	22.8
PRKAB2	0.737446	15.8
GOLGA8T	0.737192	0.82306
LENG8-AS1	0.737176	5
RP11-262H14.4	0.737123	2.17847
AL162497.1	0.737119	3.53237
TMEM150C	0.737068	4.11
ZNF710	0.737031	10.4
RP11-296O14.3	0.736963	1.427
NRG4	0.736913	0.573979
GATAD1	0.736828	20.8
NOVA1-AS1	0.736767	0.678475
RNA5SP392	0.73667	4.13
PTPN12	0.736295	20
CBFA2T2	0.736206	14.9
APCDD1L-AS1	0.736127	5.11
SERPINB1	0.736075	10.6
ALKBH6	0.735821	11.6
AMER1	0.735607	6.61
AC156455.1	0.735588	0.979963
RP11-288C17.1	0.735278	1.2396
NNT-AS1	0.735204	17.9
ZNF583	0.735176	12.3
TICAM1	0.735108	15.2
RP11-372E1.6	0.734969	0.226168
ZNF320	0.734791	10.9
CEBPA-AS1	0.734705	1.09996
KLHL28	0.734642	9.27
NR1H3	0.73416	4.77
C9	0.73412	2.63862
MIR1287	0.733749	0.886374
CDK17	0.733058	23.8
STRIP2	0.732893	8.97
PRDM1	0.732657	3.22992
METTL20	0.732233	3.34869
SYCE1L	0.731955	2.44497
C1orf27	0.731895	18.7
FANCF	0.731775	10.1
TSC1	0.73175	16.8
FNIP1	0.731524	11.3
RP13-128O4.3	0.731043	0.350191
RP4-548D19.3	0.730967	2.62911
PTPRR	0.730916	10.7
MT-RNR1	0.730732	4.68
AF196779.12	0.73021	12.8
KIAA0319L	0.729732	14.5
TM2D1	0.729658	15.5
USP25	0.729369	14.9
RP11-347D21.3	0.729094	0.109733
FAM47E-STBD1	0.728741	7.29
PDE6G	0.728714	1.53315
ZFP36L2	0.728662	18.2
CTA-445C9.14	0.728182	3.93581
AC008746.12	0.728141	0.520179
AC027612.3	0.728094	0.275116
RP11-690D19.3	0.727892	1.17877
RP11-310H4.1	0.727271	0.211949
RP11-307N16.6	0.726814	2.516
PLCG2	0.725359	4.62
RP11-400F19.18	0.72526	0.991647
MAML2	0.725252	5.01
RP11-982M15.8	0.725235	0.390862
CT64	0.72514	0.112869
RP5-890E16.2	0.725007	2.13836
DOCK5	0.724982	12.2
CLK4	0.724695	10.5
ZNF227	0.723995	12
PALM2	0.723873	6.39
POR	0.723297	17
VAMP2	0.723288	15.3
NBPF10	0.72295	9.69
LYST	0.7227	5.11
RP11-161H23.9	0.722059	0.829926
RP11-565A3.2	0.722032	0.449859
HDAC11	0.721966	9.29
EEF1A2	0.721916	15.5
FGD4	0.721316	5.26
PLEK2	0.720798	1.1024
AC010547.9	0.720408	14.9
ERCC6	0.720264	9.99
RP11-57H14.4	0.719774	4.2
SPATA13	0.719623	8.85
SLX4IP	0.719301	1.32943
C8orf46	0.719066	1.96473
LPIN3	0.718978	7.76
OTUB2	0.718961	1.98311
NUMB	0.7188	24.7
KIF7	0.718551	4.67
RP1-40E16.12	0.718304	0.642944
CTD-2366F13.1	0.718271	7.65
AC098614.2	0.718244	2.57436
MAPRE3	0.718213	14.3
CHD9	0.718157	6.75
PHKG1	0.718035	1.55371
RP11-700J17.1	0.718015	0.164003
CTNS	0.71801	7.09
AC008427.2	0.717811	0.228764
RP11-686O6.2	0.717502	1.11616
XIAP	0.717419	14.4
FAM47E	0.717386	6.85
KLRG1	0.717323	0.562431
FAM179B	0.717273	8.62
ZMYND10	0.716558	1.54401
RP13-15E13.1	0.716475	1.44973
KCNJ5	0.716431	0.915043
PIP4K2C	0.71587	8.84
CBX7	0.71571	8.45
AC002055.4	0.715638	4.19
NOTCH4	0.715527	1.89679
RP4-564F22.5	0.715452	1.12339
MARK1	0.715307	1.83589
RP11-156E8.1	0.715288	0.928098
AC125232.1	0.715218	2.86206
FBXO44	0.715047	9.97
PPP2R2D	0.714942	12.2
RRAGB	0.714898	10.6
RP11-686D22.5	0.714851	0.583703
ADAMTS4	0.714845	0.734604
RP11-119B16.2	0.714725	1.15238
USP49	0.714472	10.1
RP11-45M22.4	0.714444	12.2
GPNMB	0.714427	17.2
KIF5A	0.713798	7.04
RP11-626G11.4	0.713776	0.81643
MAPT	0.713647	6.36
C3orf62	0.713647	8.35
CYP21A2	0.713616	0.485522
RP11-122G18.5	0.71349	5.41
ZMYM2	0.713439	25.2
IQCB1	0.713429	16.6
TSNARE1	0.713329	2.79878
GRID2IP	0.713318	0.826729
ZNF615	0.713259	8.82
RP11-444E17.6	0.713056	0.406364
ANKRD18CP	0.712883	0.838743
PMS2CL	0.712594	7.98
LINC00999	0.712522	1.3011
FGD6	0.712381	7.39
KMT2E	0.71238	6.8
BLOC1S2	0.712028	14.7
PTGR1	0.711933	6.73
DNAAF1	0.711897	0.910341
ATG7	0.711795	13.5
EZH1	0.711697	16
ZNF337	0.711361	9.36
SNX33	0.711318	12.7
ZNF311	0.711217	3.53491
RP11-153M3.1	0.71082	0.680315
CTD-2278I10.4	0.710243	0.709001
KCTD15	0.709902	7.58
NEDD4	0.709901	13.4
AC073115.6	0.709878	0.222067
LL09NC01-251B2.3	0.709789	0.736324
RP11-65I12.1	0.709681	0.555009
C17orf59	0.709594	3.92223
CNST	0.709556	18.3
C2orf72	0.709468	2.65439
FCF1P2	0.709312	2.25108
CLDN11	0.7093	0.536238
RP11-206L10.8	0.709277	0.397886
RP5-874C20.3	0.708835	12.4
ANKRD30BP1	0.708738	1.27738
FCHO2	0.70858	8.09
HECTD4	0.708334	2.88152
HIATL2	0.708115	1.92025
ARMCX3	0.707894	18.9
USP20	0.707573	13.9
CTD-2561J22.2	0.707523	0.527113
TECPR1	0.707447	10.5
RP11-326C3.11	0.707446	1.08485
SH3TC2	0.707408	7.16
ZNF2	0.707398	8.31
AC144450.2	0.70735	0.259075
XKR8	0.70725	2.68627
TCEAL1	0.707127	8.91
PHLDA2	0.707058	7.87
TLCD2	0.706959	0.470971
ACVR1B	0.706761	11.6
ZNF625	0.706508	6.68
RP1-265C24.8	0.706391	0.515869
LINC00505	0.706391	1.43486
AL020996.1	0.70635	0.449859
GRIN2D	0.706257	0.625548
SNORA5B	0.705904	0.45658
AC068620.1	0.705523	0.11533
ADAM17	0.705449	20.6
RNF169	0.705209	13.9
RP11-58E21.5	0.70514	0.544719
NTPCR	0.704804	21.4
RP11-848P1.5	0.704698	1.39617
PAX6	0.704641	1.69373
RP11-44F21.5	0.704568	0.838109
RGMA	0.704495	0.569468
PSMG3-AS1	0.704396	7.65
LYPLAL1	0.704358	18.3
WDR65	0.704345	1.51779
CTD-2528L19.6	0.704165	0.684152
RP11-173B14.4	0.703717	0.493714
RP11-466C23.4	0.703647	0.319046
RP11-361M10.3	0.703385	0.372527
AF196972.9	0.703199	0.453308
RCBTB1	0.702705	16.1
DACH1	0.70269	0.16804
IRF8	0.702647	0.480466
TPP1	0.702355	12
RPL23AP7	0.702177	3.22494
KAT2A	0.701788	20.4
RP11-20E24.1	0.701777	0.452178
CD164	0.701722	19.1
RAB11FIP2	0.701717	16.6
RP11-464F9.20	0.701649	1.20262
RP1-78O14.1	0.701372	0.449859
RP11-53I6.3	0.701264	0.492072
RP11-342K6.4	0.701262	0.291481
PARP1P1	0.700818	0.145496
PELI1	0.700799	8.59
NIT1	0.700761	11.8
AP003733.1	0.700744	0.449859
FA2H	0.700721	0.413913
RBPJ	0.70069	17.1
RAB4B	0.700562	7.21
CTC-487M23.5	0.700508	1.352
RP11-54O7.18	0.700497	0.423264
AF241725.6	0.700393	0.488712
RP11-611O2.5	0.700153	0.433999
IL10RB	0.699982	20.8
TEX14	0.699928	1.69419
AC079779.4	0.699772	0.374329
C11orf21	0.699346	2.73028
DISC1	0.69932	4.36
AC144652.1	0.699318	1.49164
PIK3R2	0.69916	19.5
RP11-123K3.4	0.698995	10.4
MED13	0.698937	7.39
AC007690.1	0.69888	0.240244
PLCZ1	0.698876	0.115899
WWC2-AS2	0.698832	1.06149
CTXN2	0.698254	0.444412
RP11-37C7.1	0.698151	3.30133
PAXIP1-AS1	0.697911	5.5
ZNF630	0.697889	2.99987
ZBTB33	0.697781	15.2
RP11-18H21.1	0.697742	0.493714
NAP1L5	0.697717	4.56
NICN1	0.69765	11.9
RP5-1050D4.3	0.697594	0.368778
DNAJC18	0.697476	9.07
PLBD2	0.697451	4.7
ACP2	0.697443	13.2
RP11-428K3.1	0.697365	0.418894
GLIPR1	0.697305	17.3
RP11-408O19.5	0.697196	0.300757
RP11-579D7.8	0.696968	0.198611
C20orf96	0.696832	12.5
LRRK1	0.696764	4.6
RP11-579D7.4	0.69668	0.393178
LINC00883	0.696563	11.9
SGK223	0.696521	2.83679
RP11-486G15.2	0.696449	1.13053
CNTNAP3B	0.696118	2.72055
GSTA4	0.695995	6.11
AC069368.3	0.695729	5.01
RP11-80H5.2	0.695527	0.380497
ABCA8	0.695368	0.364464
SP6	0.69533	1.66831
RP11-400F19.8	0.695273	6.87
TUBB4A	0.695014	12.2
ARF4P2	0.694959	0.325709
LOXL4	0.694826	9.66
ZNF30	0.694607	3.06315
RP11-50B3.4	0.694578	0.374373
C2orf49	0.694317	12.1
STX16-NPEPL1	0.694291	11.6
RMND5A	0.694222	20
GNRH1	0.694185	2.41357
RP11-111F5.5	0.693984	0.411274
PAG1	0.693847	4.65
C10orf131	0.693846	0.393178
CTD-3105H18.14	0.693735	0.29012
RP1-292B18.1	0.693524	0.329006
GOLGA6L5	0.693499	0.902556
MIR3916	0.693351	2.06353
SNORD124	0.693093	0.419443
U3	0.693022	0.130837
RP11-288H12.3	0.692998	1.72928
TARBP1	0.692177	15.9
METTL11B	0.69211	0.368676
RP11-69E11.4	0.692068	1.44546
SMG7-AS1	0.692027	0.440536
ZFAND5	0.691761	20.9
AC018755.16	0.691644	0.369298
GLIS1	0.691568	0.359956
RP6-109B7.2	0.691546	0.396787
CTSK	0.691399	6.89
VMP1	0.691206	10.6
SCARB2	0.690953	17.7
CILP	0.690085	0.268156
RP11-950C14.3	0.690012	0.304548
STK4	0.689965	13.6
MIR4720	0.689612	0.294036
CCT6P3	0.689258	2.65962
SNORD62B	0.68919	0.335252
CCDC90B	0.689188	18.5
ZNF8	0.689172	6.53
ZNF8	0.689172	6.53
NSUN7	0.68902	1.43845
LCA5L	0.688516	2.31557
KLC4	0.688402	8.11
NFIA	0.688333	0.784844
TBC1D27	0.688301	0.166633
CST3	0.688148	8.49
TMEM200A	0.6881	10.1
MLYCD	0.688066	9.25
KATNAL2	0.687903	4.96
SDHDP6	0.687897	0.188892
RP11-379H18.1	0.68789	8.52
RP13-131K19.7	0.687821	0.351055
RUNDC1	0.687714	14.2
AL161915.1	0.687538	0.693484
PISD	0.687259	13.4
FAM211B	0.687222	1.6514
ECE1	0.687209	11.5
BRAF	0.687209	9.99
TMEM185A	0.687081	3.83901
LPIN2	0.687051	8.98
LINC00863	0.687039	1.96833
MAPK8IP3	0.686824	12.2
CTB-25J19.9	0.686814	1.64062
ARL8A	0.686745	13.9
CTSO	0.686517	19
SYN3	0.686198	0.312624
RP11-165E7.1	0.686044	0.318016
MTF1	0.686019	11.7
TMEM254-AS1	0.685945	2.2637
ZNF14	0.685904	5.75
LAT2	0.685539	1.39537
TBC1D20	0.685137	8.9
MIR3916	0.685124	10.8
TOM1L1	0.684885	14.8
SLC6A6	0.684797	9.19
RP11-503G7.1	0.684623	0.295634
RNU6-130P	0.684481	0.219742
FBXO36	0.684331	3.76379
UPK1A-AS1	0.683944	0.310083
RP11-285F16.1	0.683705	0.308787
TRIM23	0.683571	17.2
SH3BP5-AS1	0.683456	4.26
TMEM170A	0.68343	13
TAB2	0.683314	19.8
TRBV8-2	0.683224	0.314269
ZNF891	0.683053	2.98691
LINC00996	0.683052	0.416684
NCCRP1	0.682732	0.239108
ANKMY2	0.682628	16
ZNF646	0.682472	9.15
RNU1-103P	0.682323	0.23584
RPS14P3	0.682283	0.376707
LRSAM1	0.681948	12.2
DDR2	0.681944	16.5
PSMD5-AS1	0.681853	13.8
FAM106B	0.681833	0.25821
PEX12	0.681333	9.84
FAM193B	0.681035	19
PVR	0.680958	20.7
RANP8	0.680932	0.088309
HOGA1	0.680575	4.48
PLEKHM2	0.680098	9.64
FLCN	0.679955	19.2
AP001652.1	0.679908	0.101233
MYZAP	0.679898	2.08019
COQ10B	0.67983	18.2
RP11-300A12.2	0.679716	0.056817
TMEM136	0.679423	12.5
ADAMTS13	0.679067	6.19
CASP9	0.678983	6.74
RP11-245J9.4	0.678936	0.29076
GNPTG	0.678791	11.5
AC093620.5	0.678756	0.306529
TCEANC	0.678728	3.38888
KDM4C	0.678612	10.3
ZNF436	0.678569	10.7
RP11-567C2.1	0.678428	0.254315
TMPRSS2	0.677981	0.409312
RP11-930P14.1	0.677851	3.38301
CARD8	0.677819	10.2
ZNF41	0.677646	10.7
LINC00638	0.677639	0.710833
SNORA84	0.677628	0.265453
TAF7L	0.677578	0.229644
CTD-2006H14.2	0.677532	0.871558
ZNF251	0.677516	11.7
KCNN4	0.677421	12.1
LHX1	0.677377	1.83614
RP11-49O14.2	0.677286	0.252562
CTC-308K20.2	0.677276	0.192175
AC004540.4	0.677257	0.24982
ZNF776	0.677194	10.2
RP11-332H18.3	0.677144	0.257717
AC022400.2	0.677123	0.265313
ZNF252P	0.676917	13.6
RP11-84C13.1	0.676752	1.16649
HMGB1P31	0.676698	0.261152
RP11-346I3.4	0.676537	0.180677
MUC15	0.676382	9.42
C16orf72	0.676067	21.8
RP11-651L5.2	0.675758	0.191367
ETV1	0.675685	9.46
LINC00310	0.675672	0.863122
NR3C1	0.675564	13
VPS37A	0.675494	20.8
ABCD1	0.675354	11.5
RP11-705O1.8	0.675303	0.641563
TNFRSF1B	0.675294	0.254709
RP11-440L14.1	0.67522	2.78844
ENO1-IT1	0.675071	0.223584
RP11-130L8.1	0.67502	0.28424
UFM1	0.674984	14.3
TGDS	0.674755	11.4
TBC1D10A	0.674722	10.1
POLK	0.674701	10.2
RFX7	0.674568	9.12
RP11-10A14.3	0.674532	0.225149
RP11-1277A3.1	0.674457	1.804
GK	0.67442	7.07
AC007038.7	0.674415	0.619176
CALN1	0.674302	0.150047
RP11-66D17.5	0.674243	0.192718
CACNA1C	0.673766	2.50274
AICDA	0.673736	0.16593
SLC16A2	0.673536	10.7
BNC1	0.673512	0.20235
RCOR3	0.673273	12.9
AC138783.12	0.673188	1.88856
AC105461.1	0.672872	0.095626
RASSF5	0.67287	3.60903
SPINK4	0.672624	0.168873
RP11-727F15.13	0.672572	0.24736
YIPF1	0.672157	8.77
SGK3	0.672115	4.29
MIB2	0.672103	10.6
TMEM55B	0.671709	14.3
CTD-2616J11.10	0.671663	0.207303
FAM53C	0.671338	6.61
EPHX4	0.671199	3.2752
ING4	0.670615	10.9
RP11-834C11.14	0.670553	1.39472
MIR27A	0.670251	0.219966
C11orf45	0.670156	5.41
AC097523.2	0.669694	0.19381
FAM157A	0.669679	0.157463
LTB4R2	0.669449	5.19
RP3-402G11.28	0.669421	0.684828
LY6D	0.669375	0.199124
AC079305.10	0.669329	0.519398
RP11-231C14.4	0.669291	0.586268
PLEKHG5	0.669253	6.76
RP11-38G5.4	0.668901	0.203696
PKLR	0.66866	0.176005
AF131215.9	0.668639	2.72055
ZNF281	0.668506	12.2
UHRF1BP1	0.668452	8.17
RP11-511H9.3	0.668151	0.201683
snoZ5	0.668137	0.115235
ZNF770	0.667953	17.9
ADRB1	0.667801	0.58871
SNORA48	0.667734	1.01681
ABCB9	0.667598	6.4
KIAA0430	0.667486	14.2
ZNF235	0.667444	4.95
RP11-589P10.5	0.667418	0.688502
MMP2	0.667363	9.63
RHOQ	0.66735	15
AC004951.5	0.667315	1.50434
ABCD4	0.667284	16.4
C5orf47	0.667244	0.262071
ERICH1	0.667135	8.97
IFT20	0.667069	10.6
FOXD2-AS1	0.66704	3.33191
BTN2A1	0.667038	14.5
RP11-249C24.10	0.666976	0.189803
PALD1	0.666818	2.80871
ZBTB40	0.666808	12.8
HIF1A	0.666801	10.5
ZNRF3-AS1	0.666797	0.398688
AGAP8	0.666597	0.515228
LPO	0.666356	0.237941
RP11-575L7.4	0.666245	0.196181
TRMT44	0.666166	6.36
RP11-218E20.3	0.666158	1.39448
EGR4	0.665983	0.213293
RP11-1081L13.4	0.665846	0.88683
TPSD1	0.665405	0.247545
RAP2B	0.665395	12.4
C7orf60	0.665392	8.3
ZNF469	0.665363	5.88
AC005682.5	0.665293	3.46431
ANKRD46	0.66516	7.37
ST7L	0.665091	10.9
FAR2	0.665046	6.9
ZNF691	0.665039	6.78
WNK3	0.664539	3.99852
FAM169A	0.664151	14
RP4-753F5.1	0.663887	0.191208
FAM66E	0.663836	0.206804
RP11-17E13.2	0.663807	0.238518
AC010335.1	0.663767	3.41556
RBBP4P2	0.663727	0.200732
LINC00277	0.663666	0.210433
AC061992.1	0.663601	0.21146
NR4A2	0.663453	3.54677
PSME2P2	0.663425	0.598912
[truncated: 34,305 more rows]
