# Supplementary material for: Targeting cIAP2 in a novel senolytic strategy prevents glioblastoma recurrence after radiotherapy
Source: EMBO Mol Med. 2025 Feb 19;17(4):645–78. doi: 10.1038/s44321-025-00201-x (PMC11982261; doi:10.1038/s44321-025-00201-x)
Supplement: Supplementary file 3 — Source data Fig. 1 [file 44321_2025_201_MOESM3_ESM.zip › Fig1/Fig1c/LN229 volcano plot.xlsx]

## Sheet: LN229 volcano plot
	LN229_mock-VS-LN229_radiated.logFC	minus log10	minus log10
IL1A	6.14535		304
CCL2	3.20293		228
CXCL3	5.00223		200.479
IL6	5.44944		174.542
IL1B	7.22514		22.4584
IL8	5.81321		15.2118
IL13	5.9055		4.8041
TNFa	5.15086		3.51953
MMP12	3.73963		1.35206
CXCL5	2.57522		0.581433
IFNB1	6.86867	32.2907
BIRC3	5.76144	304
CXCL1	5.1677	17.0762
HGF	3.45927	3.0341
ICAM1	3.81235	13.9666
IGFBP2	-0.05075	0.096171
IGFBP4	-0.15763	0.555142
UBD	8.17985	146.706
FDCSP	7.93193	137.115
RP11-3L21.2	7.63264	17.3429
RBBP8NL	7.62406	12.4498
ASB11	7.44391	16.5129
AC073072.5	7.32173	12.4622
SERPINB10	7.27403	12.5114
CTC-529G1.1	7.19809	15.1146
RP11-366L20.3	7.194	11.4776
RP11-519G16.3	7.03351	10.5528
RP11-158I3.3	7.0187	8.69465
IFNB1	6.86867	32.2907
IL20	6.84538	10.4698
IL36G	6.81192	10.3458
HEPACAM	6.77962	27.7932
LMAN1L	6.68414	8.4437
CCL5	6.6459	186.411
HIST1H2AI	6.64578	8.82391
PLVAP	6.64182	9.5157
LCN2	6.6297	52.8697
EFCAB12	6.58502	8.09637
IL24	6.5828	91.1772
IFIT1B	6.56875	7.66154
GIMAP6	6.53115	9.52288
C11orf96	6.51997	8.31876
IFI44L	6.51069	23.71
C3	6.47509	39.8447
FGR	6.45717	8.02549
C19orf77	6.45057	5.06803
CYP4F2	6.41349	7.44612
CTA-384D8.31	6.36847	7.5544
SLC17A8	6.34826	6.24033
C1orf95	6.32407	8.24184
FER1L6	6.29024	6.24565
IFI6	6.28526	44.1871
HSD11B1	6.25155	6.23062
NPIPB6	6.22305	6.59517
AC009950.2	6.22295	5.5391
LHFPL3-AS1	6.18102	7.15739
AJ239322.1	6.14425	5.43415
FBXW10	6.13745	6.81531
ENAM	6.13232	7.03433
GMFBP1	6.09422	5.86646
CTC-348L5.1	6.02886	6.70997
PIGR	6.02637	6.48678
SELE	5.99891	10.317
CTD-2532D12.4	5.97278	6.46344
RP5-1063M23.2	5.97271	6.47625
ZP4	5.94708	3.26805
RELN	5.91884	48.6289
CRYM	5.91578	5.89963
RP11-241F15.1	5.91443	5.42597
OR4F13P	5.91055	5.84771
RP4-536B24.4	5.89759	4.6968
CRTAC1	5.89097	15.2676
CTA-384D8.34	5.86219	5.4045
TRIM31	5.85459	5.94692
RP11-91K9.1	5.85415	5.60555
AC018647.3	5.85302	5.41454
RP11-327F22.1	5.85274	5.71897
LIN28A	5.8498	5.61261
CNDP1	5.8495	5.37675
S1PR4	5.84845	4.52433
ATP6V0D2	5.84714	5.39577
TKTL1	5.84051	20.1851
TLR7	5.83426	24.3536
XAF1	5.8067	27.3251
DUOX2	5.79191	5.50307
FAM177B	5.78446	4.83565
RUFY4	5.77748	4.94692
RP11-48F14.2	5.75016	61.9031
C1orf168	5.72556	5.38934
INSL4	5.72544	5.43533
CTD-2532K18.2	5.72396	5.1152
DPYS	5.71031	4.4437
RP11-702F3.4	5.67446	4.26841
SGK2	5.65671	5.20204
RP11-753N8.1	5.65659	5.20204
RP11-373D23.2	5.65305	4.75696
SCGN	5.65292	4.68825
TCERG1L	5.64857	4.44129
GNA15	5.64588	60.5969
IFITM1	5.64247	39.2403
RP11-115D19.1	5.63729	16.4034
RP11-473M20.5	5.60206	3.44571
RP4-641G12.3	5.60091	14.2676
KLKP1	5.59794	4.30715
GPR62	5.59708	4.30539
GCG	5.5918	3.22162
BCL2L10	5.59128	3.81876
CHRM1	5.59051	13.9172
DSC3	5.58554	4.5391
ANKRD26P1	5.5822	4.53018
AL139147.1	5.57544	4.22403
ENDOU	5.57272	3.7168
ITGAM	5.57176	58.6716
AC004449.6	5.55578	3.86633
TREM2	5.55568	3.3273
RP11-959F10.4	5.55103	3.60902
IFI27	5.54778	42.6234
GDA	5.51885	22.0685
AC023347.2	5.51503	4.2426
RP3-395M20.9	5.50795	4.67366
RP11-909N17.2	5.50789	3.95675
RP11-909N17.3	5.50769	4.67778
AC008964.1	5.50646	2.35322
MEP1B	5.50544	4.37779
RP11-103J8.1	5.50465	4.33348
FAM71A	5.49161	3.54631
CR1L	5.48819	3.66189
PNLIPRP3	5.47599	20.9626
CXCR2	5.46784	3.32783
AP001631.10	5.44348	18.0974
AC019117.1	5.44196	2.6452
XIRP1	5.44102	3.59337
GBA3	5.44071	22.8996
C2orf88	5.44044	4.06048
RP11-288L9.4	5.43326	3.26605
THSD7B	5.43134	3.89404
RAET1L	5.43052	3.8793
AQP7P1	5.42708	4.42597
PRG2	5.42668	4.00349
S100A7	5.4261	3.53847
TEX13B	5.42504	4.17783
SCUBE1	5.42198	3.30241
RP11-332E3.2	5.42188	4.14327
SLC16A14	5.42154	2.02826
OASL	5.40187	269.588
MCTP2	5.38546	2.96916
RP11-693J15.5	5.36992	3.12116
DCLK3	5.36645	2.69994
ICAM4	5.36538	13.9586
CTD-2116F7.1	5.36468	26.8729
OSM	5.36335	8.63078
DNAJA4	5.35984	2.93339
HIST2H3D	5.35891	3.52625
RP11-380D11.2	5.35421	3.31247
RP11-390F4.3	5.35198	3.14064
RP11-662I13.2	5.35108	3.97916
SYT16	5.34701	3.45235
CMKLR1	5.34606	3.88994
SH2D2A	5.34492	3.81674
SERPINB2	5.34195	22.0696
TRPV6	5.34173	4.17457
RP11-3P17.4	5.34166	4.16368
RP11-655C2.3	5.34151	4.16304
RP11-514D23.3	5.34094	4.04096
COL26A1	5.34054	4.07314
RP11-44K6.2	5.33989	3.84989
RP11-383G6.4	5.33731	3.91958
FAM183B	5.33566	3.89721
RPL39P40	5.33182	3.62713
ISG15	5.3286	134.237
RP11-352G9.1	5.32538	3.58304
GRHL3	5.32153	3.59724
SLC6A13	5.29711	2.6391
RP11-787B4.2	5.2929	37.262
OAS2	5.28946	61.6253
CCND2	5.27458	3.35415
AL450307.1	5.27299	21.8894
GPC5	5.26788	1.80357
TRAC	5.26671	3.51861
MLC1	5.25798	2.97172
TMEM119	5.2563	3.55219
CTD-2105E13.15	5.25615	2.95179
ASNSP1	5.25175	3.84026
RP11-54O7.18	5.25158	3.46173
F11	5.25124	3.91324
DPCR1	5.25108	3.91839
FAM90A28P	5.25088	3.71787
NR5A1	5.25075	3.91672
FCAMR	5.25045	3.83877
AC116366.5	5.24935	3.7258
RIPPLY2	5.24817	2.91301
LINC00161	5.24547	11.762
FSD2	5.242	3.46364
RP11-305P14.1	5.2417	3.51702
AC006129.4	5.24121	3.65181
FGL2	5.24	33.7645
LINC00536	5.23925	3.29436
CTC-327F10.5	5.23253	3.24492
C1S	5.23251	319.591
RP11-79H23.3	5.22444	17.5703
AQP8	5.22335	2.61049
RP11-706C16.7	5.21821	2.31157
IL12RB1	5.20577	11.4841
BATF2	5.18488	256.45
ENTHD1	5.17794	13.0521
JPH4	5.17498	11.7122
MORC1	5.16939	3.01994
DUOXA1	5.16167	3.38355
HORMAD1	5.15937	3.45874
RMDN2-AS1	5.15867	3.46672
ADAM33	5.15607	3.57278
KCNK7	5.15436	9.09098
NCKAP1L	5.15431	3.66778
SPANXN3	5.15428	3.6633
RP11-56A10.1	5.15424	3.65591
GLDN	5.15417	3.66461
BHLHA15	5.15337	3.39272
SNORA70	5.14678	3.18644
CLDN3	5.13863	1.74918
SV2B	5.13042	33.3778
IDO1	5.12065	156.482
PATL2	5.10319	42.9586
PRDM7	5.1017	12.3098
CTD-2521M24.5	5.09747	18.4498
RP11-693J15.4	5.09715	2.33396
RP11-360O19.4	5.07707	9.32239
SPARCL1	5.07267	2.81035
GCGR	5.06858	2.81687
TSGA10IP	5.06803	2.73577
ATP1B1P1	5.06637	3.05542
ABCB5	5.06395	18.1952
AC021218.2	5.06381	52.9706
RP11-439E19.8	5.0607	3.1818
SLC25A47	5.05942	3.16226
SLC39A12	5.05782	3.21264
CD300LB	5.05691	2.89239
SULT1C2	5.05499	3.32088
RP11-466F5.10	5.05208	2.90229
RP3-336K20__B.2	5.05195	2.96535
GPR68	5.05171	3.23357
NLRC4	5.0516	3.10671
AC098823.3	5.0515	3.31164
RP11-47I22.1	5.05145	3.35379
RP11-138H10.2	5.05102	3.38304
WDFY4	5.05083	3.23061
OR52K3P	5.05077	3.26088
LINC00158	5.0507	3.3855
TAGAP	5.05063	3.40811
RP11-230G5.2	5.05054	3.40738
RP11-511B23.2	5.05039	3.39837
DACT3-AS1	5.05033	3.38198
AC015849.2	5.05033	3.4119
KIAA1211L	5.04826	3.27984
FBLL1	5.03991	3.1662
CATSPER4	5.03787	3.0176
FAM186A	5.03582	2.86486
SLC9A2	5.03506	2.89008
EPHA8	5.03418	2.97839
RP11-460N11.3	5.03156	2.35667
AC073479.1	5.03054	2.69678
RP11-496D24.2	5.02303	1.89432
HLA-G	5.01011	31.5287
RP11-845C23.2	5.00423	1.71866
MYOZ3	4.97489	13.8665
RSAD2	4.97351	24.266
C17orf66	4.96907	1.92523
GIMAP8	4.96804	10.4698
NPNT	4.96281	4.37469
RP11-249L21.4	4.96061	2.28325
SRMS	4.95241	2.71563
COX5BP2	4.9514	2.86025
ORM1	4.94851	2.73449
C7	4.94307	2.89221
CTA-126B4.7	4.94172	2.8342
GDAP1L1	4.9412	3.10494
LAX1	4.93901	3.14955
ICAM2	4.93868	3.14982
AC005487.2	4.93854	3.14388
TEX37	4.93851	3.13755
TNFSF11	4.93836	3.14303
LYG2	4.93796	3.06613
CTC-344H19.4	4.9376	3.05571
FAM87A	4.93657	2.99406
RP11-259O2.1	4.93631	2.89312
AL354898.1	4.93511	3.01413
RP11-460N11.2	4.93491	2.91156
OLFM3	4.93491	3.00495
MYOT	4.92923	2.62403
C22orf43	4.92914	2.87538
OGN	4.92556	2.62763
S100P	4.92514	2.67831
RP11-400N9.1	4.92471	2.7158
LTA	4.91397	9.13727
CTD-2380F24.1	4.90838	1.65346
DEGS2	4.90767	1.59248
AEBP1	4.90388	2.41743
IFIT1	4.90214	76.5186
C8orf4	4.89705	28.0947
FAM83H	4.89156	3.85201
AC015691.13	4.88257	8.72584
TNFSF14	4.87562	40.8539
MYBPC1	4.8651	8.76447
RP11-5P4.3	4.85615	1.64627
CPAMD8	4.85583	1.88462
GABRA2	4.84739	8.5157
HSF5	4.83426	1.96108
MIR146A	4.83167	20.7144
KYNU	4.83099	94.8996
CTB-70G10.1	4.83069	2.40046
PDZRN4	4.82886	2.49037
SIGLEC9	4.82363	2.80388
RP11-447H19.3	4.8232	2.50817
RNU6-322P	4.82308	2.51899
RNASE7	4.82214	2.7574
KLK10	4.82141	2.82469
CRB2	4.82081	28.9872
ASB5	4.81923	2.72198
RP11-736N17.4	4.81889	2.65396
TAS2R6	4.81883	2.66567
MUC13	4.81808	2.85681
ADAMTS19	4.81806	2.80146
RP11-403I13.5	4.81785	2.89411
IL10	4.81771	2.89139
RP11-1260E13.4	4.81746	2.89111
RNASE13	4.81745	2.89271
RP11-845M18.7	4.81745	2.89313
HEMGN	4.81735	2.6635
AC022816.2	4.81732	2.81766
RP11-10O22.1	4.81705	2.89111
SLC5A5	4.81695	2.80437
RP11-145O15.2	4.81685	2.89019
CDA	4.81625	2.80757
RP11-582E3.4	4.81574	2.42618
AC009951.1	4.81378	2.75624
RP11-114H23.3	4.8113	2.74051
GPR97	4.80985	2.61523
CBFA2T3	4.80964	2.67469
PXDNL	4.80878	2.37738
AC009166.5	4.80799	2.30477
GLB1L3	4.80785	2.40158
2025-03-01	4.80383	1.82039
AC103564.6	4.80191	2.31606
RP5-998N21.4	4.8019	2.31606
RGS22	4.79868	2.28618
SLC4A9	4.79698	2.19212
CDHR4	4.78148	6.32975
AQP9	4.77394	1.7353
RP11-268P4.4	4.7732	1.95413
RP11-186F10.2	4.7692	1.82167
SPRR2D	4.74514	7.5391
IFIH1	4.74131	304
GBP1P1	4.73911	66.3665
SLIT1	4.73889	2.14047
RPL9P29	4.73796	1.63216
ZDHHC11B	4.72739	7.06148
AC007899.3	4.72262	2.17973
TNR	4.71988	1.88127
THEM5	4.71481	1.55717
MUC17	4.71129	1.95989
AC087380.14	4.70006	2.48371
DSPP	4.69309	1.83689
HEPACAM2	4.6919	2.21734
RP5-1021I20.2	4.69132	2.54278
SHH	4.68888	2.52286
TRIM63	4.68884	6.4698
SLC15A1	4.68694	2.53173
SAG	4.6858	2.38058
RP3-461P17.10	4.68558	2.11288
RP4-814D15.2	4.68536	2.64131
RP11-1C8.4	4.68528	2.64223
RP11-324H6.5	4.68527	2.57543
CLCA3P	4.68513	2.64329
RP11-116D17.1	4.68508	2.63627
RP11-770G2.5	4.68504	2.64064
KCNJ12	4.68497	2.55772
ENPP6	4.68491	2.6418
VDAC1P10	4.6849	2.6391
SCGB1A1	4.6849	2.63793
GAL3ST1	4.68475	2.64061
AL590482.1	4.68463	2.63578
RP11-6L6.2	4.68446	2.63603
CD163	4.68444	2.63567
GPR158-AS1	4.68444	2.6356
RP11-159H10.3	4.68406	2.54643
RP1-15D23.2	4.68312	2.58802
C5orf47	4.68204	2.28421
MOBP	4.68074	4.82681
RP11-307C19.1	4.67809	2.42587
INSRR	4.67634	2.36155
RNU6-173P	4.67626	2.35872
FUT7	4.67618	2.39514
PRAMEF1	4.67361	2.30904
TACR3	4.67258	2.09293
SNORA47	4.66663	2.30592
RP11-744I24.3	4.66634	2.13886
SVOP	4.66497	2.16149
SLC6A1	4.66099	2.21725
MAGEB10	4.6534	1.87708
OAS1	4.65077	116.149
AF127936.5	4.64877	2
TMEM132B	4.64529	7.95861
EREG	4.64432	47.8357
RP11-758M4.4	4.63162	1.81125
RP11-875O11.3	4.62364	25.8894
KCND2	4.6197	1.59922
RP11-320M16.2	4.60895	6.05453
RP11-352D3.2	4.60891	7.95078
HMCN2	4.60865	7.51999
RP11-1069G10.2	4.60743	7.51856
SYT4	4.60702	11.3197
GPR116	4.59124	1.75954
RP11-430C7.5	4.59047	6.32606
USP6	4.57231	2.02913
DNAH14	4.57056	1.71783
RNU4-1	4.56553	1.77068
SLC8A2	4.55459	12.9172
AC073409.1	4.55416	1.96212
HAS1	4.55231	2.03185
ECT2L	4.54625	2.09488
RP11-753H16.3	4.54371	2.30094
AC097635.5	4.54022	2.16978
KCNQ3	4.54003	1.9794
SPAG6	4.53978	2.27827
OR2W6P	4.53978	2.27857
RP11-44F14.2	4.53936	2.3837
METTL11B	4.53934	2.38427
LINC00426	4.5393	2.38635
SHE	4.5393	2.37931
PRAMEF2	4.53929	2.37974
LHB	4.53929	2.37974
NOS1	4.53913	2.38279
C4orf26	4.53912	2.38058
AC018737.3	4.53911	2.37882
TNFRSF18	4.53906	2.38019
CLEC4M	4.5389	2.33449
CTD-2175A23.1	4.53885	2.3605
IL19	4.53859	2.25904
LINC01010	4.53793	2.36099
AC005077.12	4.53716	2.35779
HTR3C	4.53634	2.32002
RP13-126C7.1	4.53517	2.11915
RP11-806O11.1	4.53476	7.90658
RP11-18H21.3	4.53459	2.28727
RP11-1C8.5	4.53209	2.22649
RP11-440G5.2	4.53193	2.16102
RP11-40F6.1	4.53087	1.80452
ZNF560	4.53013	2.05922
INHBC	4.52962	1.64353
PRSS22	4.52828	1.49685
NRARP	4.52764	2.14265
AC017076.5	4.52451	19.4461
CAPN11	4.52132	2.04592
IGSF1	4.51945	16.5654
ERG	4.51801	1.96687
CYP3A4	4.51504	1.79347
CTSS	4.51334	304
CTD-2184D3.5	4.51323	10.9318
BNC1	4.51052	1.76058
CACNA1S	4.50996	1.61468
HLA-B	4.50381	144.446
IPCEF1	4.50195	6.61261
ARHGAP30	4.49327	12.1586
MUSK	4.48931	1.46748
FYB	4.48354	202.532
CSF3	4.48324	15.6676
AC004854.5	4.47231	1.36374
HSPB3	4.46875	6.02136
PCSK2	4.4671	11.71
CACNA1I	4.46552	6.51713
ENTPD3	4.46004	1.3165
LRRC71	4.44686	1.59922
CH25H	4.44133	44.8239
IFNL1	4.44112	10.6676
RP11-48F14.1	4.43579	1.50821
C8orf22	4.42662	1.40298
LEFTY2	4.41557	1.71454
SNX18P15	4.4132	6.41229
RP11-961A15.1	4.41071	1.78556
SLA	4.40465	1.8647
GRIP2	4.40375	23.7799
ASPN	4.39078	1.75056
RP11-173A16.2	4.39032	1.90452
CDH5	4.38841	2.036
HIST1H1T	4.38777	1.87686
USH1C	4.38752	1.9294
CETP	4.38621	1.95913
RP11-81H3.2	4.38546	1.73883
DLL3	4.38397	1.91647
AC005391.2	4.38383	1.92152
FETUB	4.38356	2.04153
RP11-758I14.3	4.38356	1.97284
CTA-384D8.35	4.38352	1.85711
KCNMB1	4.38315	1.94587
PON1	4.38296	1.98868
BCAS1	4.38232	3.13505
TAS2R30	4.38201	2.05512
MRPL40P1	4.3819	1.94016
C20orf26	4.38106	2.03681
RHBG	4.37903	1.78407
IFIT3	4.37879	120.223
MYO1H	4.3785	1.90482
TMCO5B	4.37835	1.93321
SSMEM1	4.37824	2.11185
PIP5K1P2	4.37771	2.11308
TATDN2P3	4.37731	2.12357
OR7E47P	4.3773	2.12386
AC073957.15	4.37727	2.11382
CNTNAP2	4.3772	2.10556
IFNL2	4.37711	2.12368
PDZD3	4.37706	2.12304
SNX31	4.37706	2.12304
RFPL4A	4.37699	2.12985
GAS2L2	4.37689	2.12545
NCF1	4.37688	2.12455
RP11-203B7.2	4.37684	2.12773
SNORD19B	4.3768	2.10009
RP11-271K11.5	4.37673	2.12458
SNORA40	4.37645	2.02186
AC017104.4	4.37637	2.1219
TRPM1	4.37634	1.69339
RP11-292D4.1	4.37634	1.99221
PPEF2	4.37634	1.99217
GPR84	4.37546	2.00019
RN7SL124P	4.37526	1.98107
RP4-724E13.2	4.37517	2.08508
CTD-2016O11.1	4.37372	2.0741
PADI2	4.37369	2.06589
LYPD6B	4.37175	1.82942
WI2-89031B12.1	4.37168	2.03559
RP5-915N17.3	4.37139	2.03029
ESR1	4.37044	2.79956
CD79B	4.37041	2.01119
FMO3	4.37025	2.05699
SMTNL1	4.36984	2.04083
FA2H	4.36936	1.98995
RNF148	4.36887	1.95709
RP11-454L1.2	4.3683	1.87796
LINC00487	4.36664	1.99734
RP11-332J15.2	4.36637	1.39541
RP11-554D15.1	4.36221	1.77315
FSIP2	4.35755	1.71105
IL34	4.35302	45.3969
RPL7P50	4.34547	1.70979
ETV7	4.34516	39.5638
TNFRSF9	4.34265	26.6536
GUCA1B	4.34089	1.75895
XXbac-BPG248L24.12	4.3403	25.475
AL353662.3	4.33945	1.59977
RAB25	4.33439	3.36595
CTD-2201I18.1	4.32932	6.25571
USP18	4.32045	304
LAMC3	4.31859	31.3851
PLIN4	4.31674	4.03198
HERC6	4.31489	304
AC010091.1	4.31468	1.35206
TACSTD2	4.30834	2.74499
CD53	4.30091	14.011
CD5L	4.29971	5.25026
MUC2	4.28317	6.09963
CFTR	4.28294	6.4389
TG	4.27977	6.11747
IRF7	4.27877	275.018
RP11-94H18.1	4.27874	5.74958
SNX18P16	4.26993	18.4341
HLA-H	4.26342	85.2464
IL1RL1	4.25388	21.3565
RP11-342M1.6	4.25005	1.35734
RP11-551L14.6	4.24719	1.32606
CTC-250P20.1	4.24719	1.32611
MIR34A	4.24673	1.40613
RP11-343J18.1	4.24551	1.42315
RPL12P37	4.24026	5.81531
RP11-1152H15.1	4.23731	1.52909
FENDRR	4.23453	5.63639
RP11-544A12.5	4.23324	1.30229
FBXO39	4.23251	25.6696
SPTA1	4.22741	5.38828
LINC00589	4.22565	57.8962
RP5-1042K10.10	4.22555	1.53531
RP3-393E18.2	4.22317	5.50584
KIF6	4.22182	41.6038
CX3CR1	4.21609	1.37047
AC007386.3	4.2092	1.68519
AC005757.7	4.20868	1.58643
GNA14	4.20857	1.61147
BST2	4.20768	178.511
ATP10A	4.20735	7.80687
RP11-309L24.2	4.20578	1.78311
CYSLTR2	4.20255	1.76156
ALB	4.20155	4.9101
CTD-2277K2.1	4.20116	1.66668
RP5-1065P14.2	4.20069	1.68419
RP11-37L2.1	4.2006	1.68756
PHBP13	4.20043	1.73903
RP4-781K5.4	4.1996	1.80422
CTD-2555K7.4	4.19921	1.82856
RP4-777O23.1	4.19903	1.83005
CELF3	4.19882	1.8361
AC100802.3	4.19879	1.80554
RET	4.19821	1.85051
RIMBP2	4.19751	1.78673
RN7SL652P	4.19706	1.83819
CLDN16	4.19689	1.81907
RP11-544M22.8	4.19643	1.82893
KLF8	4.19622	1.77585
RP11-382H24.2	4.1959	1.83132
RP11-1137G4.4	4.19564	1.80534
AC104654.1	4.19557	1.8085
OR7A1P	4.19493	1.83987
RP3-330M21.5	4.19482	5.45593
RP11-94M14.2	4.19481	1.84591
RN7SL454P	4.1947	1.85094
RP11-115H18.1	4.19469	1.85155
PLA2G12B	4.1946	1.86641
RP1-170B16.1	4.19458	1.86663
LINC00167	4.19449	1.85094
C10orf62	4.19439	1.70322
RP11-275N1.1	4.19433	1.6533
MOGAT1	4.19431	1.8662
RP11-103H7.2	4.19431	1.86643
LINC00937	4.1943	1.86663
PHACTR3	4.1943	1.86682
NTRK3	4.19429	1.8678
AC099552.4	4.19429	1.8678
ALS2CR11	4.19428	1.86814
PARP15	4.19427	1.86869
MYOZ2	4.19424	1.87098
HTR3E	4.19414	1.86826
CD300E	4.19411	1.86894
FCRL3	4.1941	1.86651
C5orf60	4.1941	1.86629
FAM71E2	4.19402	7.74473
RSPO4	4.19396	1.85726
TAT	4.1939	1.4506
SHISA7	4.19389	1.85213
SIGLEC10	4.19382	1.86609
AC003051.1	4.19381	1.86584
IMPA1P	4.19381	1.86584
AC018799.1	4.19363	1.35206
RNU12-2P	4.19341	1.85769
RP11-365F18.1	4.19337	1.81665
RP11-756H20.1	4.19334	1.35206
COL25A1	4.19334	1.86218
CCDC144NL	4.19317	1.82942
LINC01021	4.19303	116.312
RTP4	4.19269	137.093
C1QTNF1-AS1	4.19264	1.80652
RP11-495P10.8	4.19258	1.80418
RP6-91H8.5	4.19189	1.70031
CTC-551A13.1	4.19129	1.74599
RP4-655J12.5	4.19129	1.74586
PDPN	4.19129	1.74579
CTB-96E2.2	4.19096	1.82887
VHLL	4.19066	1.58092
LA16c-316G12.2	4.19023	1.77002
CTD-2260A17.3	4.18992	1.76112
RP3-395M20.12	4.1897	1.81057
CTD-2262B20.1	4.18968	1.81023
RP11-208N14.4	4.18959	1.80913
RP11-552M14.1	4.18955	1.66041
WNT10A	4.18905	5.26043
LINC00484	4.18859	1.6107
RIMS4	4.18852	1.719
DDX58	4.18836	272.991
NPM2	4.18817	1.74313
CACNA1B	4.18771	1.69307
OSTN	4.18652	1.7025
XIRP2-AS1	4.18638	1.69921
SMTNL2	4.18633	1.76023
CD36	4.186	32.1203
SPINK1	4.1844	9.02457
EDN2	4.18433	1.74549
HMGB3P32	4.18403	1.72362
AC007099.1	4.18354	1.7343
CTC-296K1.3	4.1828	1.70281
RP11-388M20.9	4.18247	1.59314
RP11-620J15.1	4.18179	1.65205
BPIFC	4.18166	1.62816
ZBTB32	4.17992	1.58953
S100A9	4.17942	1.32243
AC006262.4	4.17869	1.66109
RP3-400N23.6	4.17866	1.47258
FCRL1	4.17258	1.56012
CCDC79	4.16803	1.54222
PROP1	4.16288	1.63145
RP11-269M20.3	4.16219	1.35206
FRG2C	4.16122	1.42129
RP13-143G15.3	4.16086	31.4225
AC073135.3	4.16045	1.46893
AC083900.1	4.15849	1.49766
ALDH1A1	4.15633	35.567
RP11-394A14.2	4.15401	1.36065
AC004019.13	4.15245	8.37366
AC007163.3	4.1493	4.52578
LCN10	4.14827	13.8633
IFI44	4.14687	215.097
SERPIND1	4.14579	46.7905
RNU6-5P	4.14412	1.3428
DNAH17	4.13616	19.4461
MBL2	4.13441	5.07935
PLA2G4C	4.11657	109.463
HLA-C	4.1162	185.928
C6orf58	4.10988	27.699
NOV	4.08936	304
DHX58	4.07548	283.181
C12orf39	4.06855	6.73049
AC004988.1	4.06508	39.4401
EPSTI1	4.0643	136.488
PCDHB1	4.05179	5.01502
TRIM67	4.04873	16.2924
RP1-272L16.1	4.04433	11.8097
HTR2A	4.04098	6.86646
CMPK2	4.03827	237.535
NRIP2	4.03173	4.80134
ATP2B2	4.03112	6.25571
POU3F3	4.02872	8.34582
C5orf49	4.02104	1.33679
CTD-2301A4.5	4.02026	1.345
RP11-430C7.4	4.01867	1.31932
TLDC2	4.0087	6.47495
FUT3	4.00714	1.50339
KLHL6	4.00525	3.58212
RP11-216N14.9	4.00519	1.51485
AC007193.6	4.00024	1.51963
OR2I1P	3.99925	1.46837
RP11-400N13.3	3.99814	1.48213
WI2-1896O14.1	3.99646	1.50224
MUC20	3.9935	8.39903
IFNL3	3.99241	1.3287
RPL35P6	3.99201	1.54947
PRDX3P1	3.99189	1.55084
CTB-35F21.4	3.99171	1.55275
RP11-96C23.14	3.99123	16.7619
MYL4	3.99083	1.49904
UGT3A2	3.99011	1.47003
TDH	3.98948	1.52909
UQCRHP4	3.98925	1.57747
CTD-3088G3.6	3.98925	1.57752
RPS12P27	3.98924	1.57752
AC074117.13	3.98898	1.31462
TRIM54	3.98879	1.58183
AC104777.4	3.98726	1.53576
CSF2RB	3.98671	1.59095
HHATL	3.98638	1.52597
SLC6A11	3.9863	1.53139
DDX4	3.98622	1.53637
VN1R85P	3.986	1.60128
TCHH	3.9859	1.55722
WFIKKN2	3.98548	1.61092
CTD-2568A17.5	3.98537	1.5895
RP11-13G14.4	3.98535	1.41866
AC004471.9	3.98535	1.3811
AC010731.4	3.98534	1.37701
GBP7	3.98534	1.37164
AL589765.1	3.98533	1.35206
RIIAD1	3.98533	1.35206
RP11-249C24.10	3.98528	1.50577
TNFRSF10D	3.98527	1.61346
KRT18P17	3.98526	1.61263
SLC25A52	3.98523	1.61087
CERS3	3.98523	1.61087
RP1-122K4.3	3.98523	1.61087
CTA-392E5.1	3.98523	1.61087
XG	3.98522	1.59855
RP11-81H14.2	3.98519	1.60074
RP11-480G7.1	3.98512	1.61198
RP11-867G23.13	3.985	1.61087
RP11-889D3.2	3.985	1.61087
SNORA11	3.98499	1.61087
FAM178B	3.98499	1.59922
ABO	3.98499	1.61092
CCDC63	3.98496	1.61217
FGD2	3.98495	1.61263
AC019118.3	3.9848	1.61112
NRAP	3.9848	1.61087
OIT3	3.98479	1.61087
VWC2	3.98479	1.61087
MMRN1	3.98479	1.61087
MYT1L	3.98478	1.61087
RN7SL153P	3.98478	1.61087
C8orf47	3.98478	1.61087
AL121578.7	3.98478	1.61087
RP11-22N12.2	3.98478	1.61087
LINC00960	3.98472	1.61087
hsa-mir-7515	3.98471	1.61087
CD84	3.98471	1.61087
ZNF804B	3.9847	1.61087
FREM3	3.9847	1.61087
EEF1A1P34	3.9847	1.61087
RNA5SP439	3.9847	1.61087
RNU7-45P	3.98465	1.6121
LRTM2	3.98453	1.61087
GRIN3A	3.98451	1.61087
RP11-3L10.3	3.98449	1.61087
RP11-794C22.2	3.98449	1.61087
RP5-936J12.1	3.98448	1.6107
RP11-478K15.6	3.98445	1.59329
TRPM6	3.98438	1.61117
AF241725.6	3.98422	1.59497
2025-09-12	3.98375	1.55377
ZNF423	3.98367	1.54875
PLEKHD1	3.98287	1.49794
RIC3	3.98275	1.40204
AC005062.2	3.98271	1.5435
RP11-4K3__A.3	3.98256	1.47479
RP11-210M15.1	3.98209	1.43782
EXD1	3.982	1.51845
CHRNB4	3.98174	1.32218
RP3-436N22.3	3.98165	1.50585
RP4-594A5.1	3.97953	1.52964
AC016722.1	3.97859	1.51325
EPGN	3.97775	1.49785
AC005336.4	3.97733	1.56038
LINC00992	3.97727	4.99568
TRIML2	3.97715	33.9747
RP4-725G10.3	3.97708	1.48483
HAP1	3.97446	4.59007
ANKRD34B	3.97346	1.31119
RP11-65N13.8	3.97175	1.42051
AC144450.2	3.97115	1.45767
KIAA1045	3.96979	16.9172
CTB-11I22.2	3.96912	1.31404
CTD-2267D19.4	3.96836	1.48679
LINC01037	3.96819	1.41544
RP1-168P16.3	3.96799	1.41236
RP11-12M5.3	3.96759	1.40671
LMOD2	3.96758	1.40671
RP11-429E11.2	3.96735	1.5045
RP11-271K11.1	3.96693	1.45909
FUT9	3.96663	1.33153
RPL3P7	3.96488	1.40163
AC074212.3	3.96419	1.44853
OR10AB1P	3.96287	3.9134
ANKRD18A	3.9576	1.30907
GALR3	3.95746	1.3072
LCN6	3.95573	15.4522
IFITM2	3.95258	133.59
C19orf18	3.9523	3.58939
PYY2	3.94585	7.67162
MLIP	3.94212	54.7878
LINC00592	3.92611	4.54516
RIMS2	3.92606	4.21896
RP5-983L19.2	3.92495	9.39903
C9orf152	3.92272	3.04872
NTRK1	3.91811	4.64975
MAP7D2	3.91735	11.4763
HELZ2	3.91699	68.9281
RP13-631K18.2	3.91142	7.46725
ALLC	3.89389	3.96269
IFIT2	3.89263	166.093
TNFAIP3	3.89074	278.286
SSXP10	3.8853	4.75449
RGS6	3.87548	7.25181
RP11-510N19.5	3.8717	6.47625
STX11	3.86829	16.8894
LTF	3.86669	8.12033
RP5-905G11.3	3.86349	3.93586
AC005077.14	3.85788	4.31069
LGALS9	3.85461	93.983
C1orf189	3.84615	3.87538
ADAM28	3.82376	6.50724
ITIH5	3.81964	227.939
ODF3B	3.8167	26.6556
ZNF114	3.81146	30.5045
SPIB	3.81025	9.14691
AKR1D1	3.80735	6.60907
TLR10	3.79997	3.80211
PAPPA	3.79793	246.486
EPCAM	3.79735	3.0497
DAPP1	3.79713	3.86236
TMEM151A	3.79567	4.30364
ADAMTS2	3.79507	4.02091
NR4A3	3.79001	28.1675
RP11-414J4.2	3.78792	15.4318
ALDH3B2	3.78231	1.51141
HCP5	3.76369	98.0783
ADAMTS18	3.75971	6.30892
RP11-274B21.9	3.75401	8.61439
IRF4	3.7526	18.1051
CPO	3.75012	1.31707
DMRTA2	3.74729	1.33469
GPR37L1	3.74619	8.45469
IGKV1OR2-108	3.74538	1.34053
ACTBP11	3.74404	1.30779
PIP5K1B	3.74402	1.30802
C10orf126	3.74323	1.3177
RBAKDN	3.74313	1.33486
ZSCAN4	3.74257	1.326
SBK3	3.74243	1.3331
ARMC4P1	3.74199	1.34467
RP1-128O3.6	3.74169	1.34647
AC007000.11	3.74145	1.30184
RP11-215N21.1	3.7414	1.30421
HAVCR1	3.74108	1.31597
PTPN7	3.74093	1.32173
IGLVIVOR22-1	3.74043	1.30115
CTD-2324F15.2	3.74043	1.30137
AC084809.2	3.74043	1.30149
PCK1	3.74043	1.30154
TBX21	3.74033	1.35206
AC140912.1	3.74033	1.35206
SIX3	3.74031	1.35206
MIR3185	3.7403	1.35206
ESRRB	3.7403	1.35206
GPR52	3.74029	1.35206
AC006372.4	3.74029	1.35206
SCN2B	3.74029	1.35206
RP11-75A9.3	3.74028	1.35206
RP11-181B11.2	3.74028	1.35206
RP11-37N22.1	3.74026	1.35206
RP11-527F13.1	3.74024	1.32641
SDR42E2	3.74023	1.35206
PRSS30P	3.74018	1.33358
GS1-304P7.2	3.74018	1.33383
KRT75	3.74016	1.3361
RFPL1S	3.74015	1.3373
KCNA6	3.74009	1.35206
TPM3P4	3.74009	1.35206
RP11-213G21.2	3.74009	1.35206
RP11-10N16.2	3.74009	1.35206
RSPO2	3.74009	1.35206
CKMT2	3.74009	1.35206
TRBV24-1	3.74008	1.35206
RP13-507P19.2	3.74008	1.35206
LINC00398	3.74008	1.35206
RP11-149I9.2	3.74008	1.35206
LINC00925	3.74008	1.35206
RP11-273B20.3	3.74007	1.35206
FGD5	3.74007	1.35206
RP11-496B10.3	3.74006	1.35206
NR1I2	3.74	1.35206
BTG4	3.73999	1.35366
EPN3	3.73992	1.96589
AC079776.1	3.73983	1.35206
LRRC43	3.73982	1.35206
RP1-124C6.1	3.7398	1.35206
CDH17	3.73979	1.35206
B3GALT4	3.73979	1.35206
RP11-26L20.3	3.73979	1.35206
FATE1	3.73979	1.35206
RP11-1134I14.2	3.73979	1.35206
HTR4	3.73979	1.35206
KRT18P46	3.73978	1.35206
CALCA	3.73978	1.35201
NPPA	3.73978	1.35201
AC005022.1	3.73978	1.35201
FAM41C	3.73978	1.35201
RP11-54C4.2	3.73963	1.35206
LINC00202-2	3.73911	1.33673
RP11-539I5.1	3.73908	1.34168
RP1-302G2.5	3.73905	1.3466
UNC45B	3.73898	1.33357
LINC00606	3.73886	1.34465
OPRK1	3.73883	1.34452
NPM1P13	3.73883	1.34452
RP11-67M1.1	3.73883	1.34452
GOLT1A	3.73882	2.02712
SORCS3	3.73881	1.31082
HNF4A	3.73866	1.30421
RP4-760C5.5	3.73829	1.31765
AC023115.2	3.73799	1.31043
PLEK2	3.73765	1.33489
RP11-506B6.6	3.73754	1.33388
FLT3	3.73735	1.33938
HIPK4	3.73707	1.32981
RP11-415J8.3	3.73649	1.31873
AC018804.6	3.73641	1.33822
GS1-120K12.4	3.73629	1.31645
MIR4469	3.73609	1.31416
KCNK10	3.73526	1.31282
YAP1P1	3.73518	1.304
LINC00202-1	3.73461	1.30685
RP11-314B1.2	3.73259	1.30811
RP11-881M11.4	3.73057	4.00833
DMBT1	3.73018	3.77108
AC002066.1	3.72884	4.00436
GAPDHP23	3.72027	1.77805
KCNF1	3.71151	20.9208
VNN1	3.7075	13.9788
RP11-56F10.3	3.69549	9.83268
HLA-F	3.69453	261.309
HTR2B	3.693	5.73755
AIM2	3.68785	49.032
HCN4	3.68609	5.53165
CFB	3.68514	133.255
CFB	3.67568	121.326
TAS1R3	3.67441	9.40561
CP	3.66922	51.2882
SGCG	3.66902	3.37351
ANKRD20A12P	3.6676	24.0482
CDH1	3.66449	2.94085
RP13-143G15.4	3.66394	18.2882
RP11-404O13.1	3.6618	3.48861
KRT8P11	3.66126	3.81173
FAM83C	3.66018	5.55284
ELF3	3.65715	19.2873
SYT5	3.65576	16.2832
PFKFB1	3.65531	3.53379
HLA-V	3.65522	10.3045
CNOT6LP1	3.65185	5.23359
AP000619.5	3.65066	2.53964
PDE4C	3.64549	14.1785
ABCG8	3.64358	14.6216
RP5-1125N11.1	3.63875	10.8239
TFF2	3.6387	7.45718
TTLL6	3.63481	11.451
ISG20	3.63133	139.674
FOLH1B	3.6148	6.58503
TNN	3.61322	4.02228
RSPH6A	3.60973	2.19937
RP11-182I10.3	3.6069	2.83607
MB21D1	3.60219	2.43655
C2orf62	3.59711	16.9586
RP11-141M3.5	3.59185	3.42399
DLEU2L	3.58987	44.2717
LSP1P2	3.5861	2.98996
GPR132	3.58541	3.08901
ERC2	3.58539	3.24368
PTGER3	3.58081	6.39147
NOD2	3.57917	38.0031
GRHL2	3.57419	1.52137
SIGLEC1	3.57126	3.02812
LGI3	3.57016	7.40671
HIST3H2BB	3.56713	4.7167
TTC39A	3.56572	5.40782
CPNE4	3.56439	5.9101
PI3	3.56415	5.56864
COL22A1	3.56374	201.039
CDH3	3.56343	2.03249
LINC00654	3.55767	7.75203
BMS1P3	3.55345	12.5654
AC074091.13	3.55055	4.39686
CTD-2521M24.9	3.55051	104.408
SPDEF	3.53921	1.86672
NLRC5	3.53015	157.818
AC002480.3	3.52961	8.56225
GBP4	3.52697	150.433
SLC13A3	3.5265	9.29499
IGDCC4	3.52571	53.6459
FAM71F1	3.52467	8.47756
ACTN2	3.52248	83.719
AF165138.7	3.52005	3.03174
FAM129C	3.51979	6.96658
AP001053.11	3.51766	2.95803
ENPEP	3.51635	4.36452
IL36RN	3.51249	3.20571
GRIN2D	3.50847	3.03719
RP11-353N4.4	3.50618	10.2204
RP11-804H8.6	3.50487	3.13693
CCDC64B	3.50384	3.5228
CEBPD	3.50255	89.2984
GCA	3.50176	132.745
GPNMB	3.49796	318.535
C9orf84	3.49402	2.04912
PTCRA	3.49301	7.25181
CARNS1	3.49282	21.1824
AC093620.5	3.48764	3.74433
AC068138.1	3.48513	6.89963
PIK3R5	3.48399	5.01233
KLHDC7B	3.48066	22.9586
TUBB8P7	3.47502	5.45718
APOL3	3.4726	158.672
GOLGA7B	3.46632	32.382
PTGS2	3.45843	136.996
TJP3	3.45785	3.41425
GUCY1B2	3.45225	6.40121
CTD-2311M21.2	3.44202	2.69487
RP11-168K11.3	3.44101	2.58869
TSPEAR-AS1	3.43972	2.09487
RCSD1	3.43957	4.68403
AP001046.5	3.43477	3.03008
SLC2A9	3.43427	6.74958
PARP14	3.434	140.495
TRIM55	3.43346	2.99238
MUC19	3.43177	5.7986
AC003102.3	3.43052	3.98997
MUC5AC	3.43019	3.05031
SLC2A5	3.42806	2.98406
AC092168.4	3.4253	2.37707
RNF144A-AS1	3.42355	2.67087
RP11-665C16.6	3.41729	2.22479
PVRL4	3.41259	20.4413
RP11-402L6.1	3.40503	2.32695
SAMD9L	3.40314	184.607
RP11-426C22.6	3.40295	7.29414
RP11-449P15.2	3.39973	19.1232
SEC14L5	3.39507	7.1349
CEACAM1	3.37968	112.237
PRLR	3.3772	11.3063
MAT1A	3.37373	12.219
MERTK	3.36618	31.4698
RN7SL834P	3.35438	10.1074
HERC5	3.35169	257.42
KRT27	3.34791	2.5351
TYMP	3.34754	21.5045
PRAMEF12	3.34652	2.88807
LAMA1	3.34464	58.4685
XKR3	3.34342	2.77283
C1R	3.34107	213.374
CYP4F3	3.33533	20.0487
PRSS3	3.33194	24.2526
RP11-782C8.2	3.33	24.9208
NUP210L	3.32716	2.68349
RP11-288L9.1	3.32537	6.63264
LMO2	3.32491	22.0255
ASIC4	3.32475	6.30539
CDKL4	3.32472	2.04066
SLC15A3	3.31871	44.4012
NAT16	3.31793	15.767
STAT4	3.31728	5.8041
RASEF	3.31268	46.2041
MIR5193	3.31211	49.8861
ADM2	3.30779	57.1668
RP11-417J8.6	3.30351	43.1361
SAMD9	3.30286	137.668
RP11-320G24.1	3.30045	5.07314
RP11-189B4.6	3.29707	9.07676
BTC	3.2931	59.055
RP5-1195D24.1	3.292	10.3372
ATP8B4	3.2897	12.1549
MMP7	3.28939	4.17718
BEST3	3.28827	5.61439
RENBP	3.28755	36.2388
SOD2	3.2849	121.187
PARP9	3.2848	299.484
CAMKV	3.28389	4.04818
DCT	3.27953	63.7328
NPTX1	3.27781	192.149
CPLX3	3.27656	6.266
AC003092.1	3.27644	25.8327
CXCL10	3.27589	11.8239
RP11-118B18.1	3.27522	4.28904
CYBB	3.26778	3.80498
PTH2R	3.26635	2.28421
UNC13A	3.26556	28.1891
ADAP1	3.26074	53.6517
KRT19	3.25901	2.06381
RP11-27M24.3	3.25659	2.54187
ANO2	3.25607	2.57893
IGHA2	3.25524	2.65934
CAPN8	3.25522	2.43235
NFAM1	3.25516	2.63455
RP11-6F2.5	3.25512	2.66239
HSPA8P11	3.25473	2.66009
CXCL14	3.25406	2.65438
CACNG7	3.25249	2.53044
FAM167B	3.25212	14.3595
CTD-2639E6.9	3.25056	9.25964
SLFN12L	3.24913	2.47098
PKD1L1	3.24658	24.0969
REC8	3.24391	77.4214
GREB1	3.24369	64.3665
BBC3	3.2413	51.0123
AP000438.2	3.23766	1.90418
RP11-443N24.2	3.23694	7.08092
GPR4	3.23615	3.29293
TRANK1	3.23534	160.256
AGAP11	3.23441	25.4698
RP11-77E14.2	3.22607	4.3279
GRK7	3.22497	4.27409
RP11-3L8.3	3.22404	11.0306
TAPSAR1	3.2201	129.932
BCMO1	3.21967	8.21112
ACSL6	3.21927	16.8794
P2RY12	3.2191	7.22257
NPC1L1	3.21901	7.82681
ASS1	3.20757	2.2155
RP11-752G15.3	3.20678	6.83565
RP11-148B18.4	3.20266	6.72584
GJA3	3.20241	6.95468
LINC00702	3.19973	8.35066
THEMIS2	3.19767	57.0159
RP11-460N20.3	3.1946	4.24795
GALNT15	3.1907	7.33068
RP11-796E2.4	3.18544	21.2366
ATF3	3.18525	173.648
HCG4P11	3.18427	10.71
CD8A	3.17973	3.05564
IL5	3.17642	2.07849
HIST1H4E	3.17419	20.585
UBA7	3.17312	227.152
SLC5A11	3.17256	5.52288
TAS2R5	3.1718	3.94506
HPX	3.17025	25.1681
TMEM140	3.16948	83.8477
RP11-96C23.11	3.16939	18.9666
MMP9	3.16897	10.2916
PLSCR2	3.16767	3.62513
RP1-71H24.1	3.16536	2.62353
ARL9	3.16216	2.8319
DENND1C	3.16082	2.37451
AL354993.1	3.16025	2.38074
SYT13	3.15928	2.41367
RP4-734G22.3	3.15859	2.4345
TMEM212	3.15853	2.42837
AC092171.2	3.15829	2.43279
TNRC6C-AS1	3.15691	2.35554
RGS16	3.15035	151.622
FBP1	3.14422	1.5082
ST14	3.14355	1.67491
APOE	3.13942	77.0241
RP11-703I16.3	3.13725	6.33724
IL2RB	3.13587	5.08249
PHACTR1	3.13071	84.9355
RP1	3.13069	6.09366
OAS3	3.13009	169.348
RERG	3.12756	2.20468
PIK3R6	3.12646	2.038
NTF4	3.12534	2.90419
ZNF467	3.12516	4.5157
FBXO40	3.11841	1.94207
RP11-290F5.1	3.11729	5.17457
IL33	3.11339	12.4559
CPA2	3.11287	3.41602
RP11-298D21.3	3.11254	3.8816
HIST1H2AD	3.10886	9.24949
DDX60L	3.10812	304
SAMHD1	3.10625	312.433
IRX4	3.09766	1.52651
CYP1A1	3.09422	81.3516
CASZ1	3.09204	69.2741
SERPING1	3.0915	15.9066
C5orf56	3.0903	99.1818
RP11-161I2.1	3.09003	25.6798
AC144835.1	3.08968	5.13077
SPTSSB	3.08745	2.12545
CD28	3.08191	1.72062
CACNA1G	3.08028	7.16178
TAP1	3.07974	249.928
RP11-134P9.1	3.06995	1.90595
ABCA4	3.06869	1.7875
MIR3118-2	3.0674	0.581207
LGI1	3.06721	0.572635
RP11-488I20.9	3.06685	1.50424
OXT	3.06676	0.555535
RP11-366M4.3	3.06649	0.553156
RP3-410B11.1	3.06639	0.547888
CTNNAP1	3.06326	5.2636
CTC-308K20.2	3.06304	1.82557
SYCP3	3.06277	2.82622
IL9RP3	3.06129	2.00802
CD80	3.06	1.94557
IL21-AS1	3.05976	2.05622
CTD-2287O16.4	3.05634	2.11806
TRIM22	3.05592	231.017
OTOF	3.05563	2.13657
CTC-378H22.1	3.05507	2.04217
C7orf71	3.05485	2.20362
IQCA1P1	3.05471	2.20563
RP11-301L8.2	3.05468	2.20456
SLC6A12	3.05454	2.21327
TMEM35	3.05442	2.20361
TMPRSS3	3.05436	2.1719
SPINT2	3.05247	1.52475
DNM1P33	3.05172	2.12304
KCNN1	3.05057	5.00656
SMOC1	3.0492	13.5243
RP11-791G15.2	3.04878	5.68613
GRM1	3.04765	5.14569
CELF6	3.0411	8.90309
C19orf38	3.04011	4.78781
C1orf228	3.04006	6.41567
RNU6-112P	3.03698	1.79206
RP11-114G22.1	3.03347	1.67351
CNKSR1	3.02881	15.5331
ABCG4	3.02625	7.46852
A3GALT2	3.02485	1.60739
TTBK1	3.01936	1.30694
RP11-12M5.4	3.01882	5.14569
RP11-96C23.5	3.018	29.8928
RUNDC3A	3.01787	13.4023
AC003088.1	3.01621	1.3177
CASP1	3.01333	52.1959
STAT1	3.01313	268.91
RP1-99E18.2	3.01263	4.04096
DTX3L	3.0013	227.225
RP11-196G18.21	3.00117	6.94309
OTP	2.99938	2.89507
RP11-757O6.1	2.99912	10.2314
RP11-404O18.1	2.99718	0.557499
CTC-573N18.1	2.99634	2.54311
RP11-748H22.1	2.99467	0.555535
SGPP2	2.99455	3.0816
NAPSA	2.99447	6.78252
PARP10	2.99416	172.253
CORIN	2.99404	2.9966
ANKRD55	2.99241	2.93407
RP11-439E19.3	2.99163	18.6162
CTB-32O4.2	2.99068	3.4003
SNORD42A	2.99038	2.78302
RP11-317P15.5	2.98976	4.95078
SERPINF2	2.98888	6.33068
MTUS2-AS1	2.98793	3.30669
2025-12-01	2.98725	1.40671
RELB	2.98647	118.03
HSD17B14	2.9857	22.3809
KRT7	2.9849	67.0836
RP11-540K16.1	2.98133	3.10716
CLDN7	2.97897	2.13426
HSD3BP5	2.97574	2.95231
MUC3A	2.97546	3.12885
RP11-298D21.1	2.97533	16.4776
RN7SL113P	2.97452	1.58027
MIOX	2.97296	2.92302
TSLP	2.97176	18.1878
MMP19	2.9694	30.2495
C14orf182	2.96707	35.3134
PAPPA2	2.96476	15.9957
RP11-66D17.5	2.9624	2.51743
ATCAY	2.95909	1.87277
ACHE	2.95794	17.2358
RP11-564A8.8	2.95465	1.30526
RP11-522D2.1	2.95349	2.62668
RP3-510D11.1	2.95316	1.5051
DDX60	2.95313	180.506
THEG	2.95	1.84872
RPH3A	2.94978	1.64392
ACAN	2.94947	147.69
RP11-599B13.7	2.94936	1.88402
GGT8P	2.94929	1.84117
RP11-363J20.1	2.94926	1.5897
SLAMF9	2.94911	24.3757
DNAH2	2.94811	8.75696
GADD45G	2.94344	1.93195
MAFB	2.94309	1.9447
CNTN4	2.94304	1.98253
RP11-61J19.3	2.94299	1.9807
RP11-264K23.1	2.94293	1.98107
NLRP5	2.9428	1.98333
NOX4	2.94273	1.9806
RP11-399E6.1	2.94204	1.88729
SLC16A12	2.94151	1.87193
PPP1R27	2.94057	2.82432
AC104809.3	2.9384	2.46412
CTD-2288F12.1	2.93825	1.74906
RP11-465N4.4	2.93812	1.85795
PLEKHG6	2.9371	1.86584
TFAMP1	2.93134	1.73586
AC019181.2	2.93077	1.39212
RSPO3	2.93069	3.03447
RP11-754B17.1	2.93059	1.37342
B2M	2.93028	165.207
SLC38A11	2.92978	9.31158
NEB	2.92858	7.38195
RP11-383J24.1	2.92725	3.51713
UGT1A7	2.92348	2.08055
ADCY4	2.92267	3.22646
TCN1	2.92233	30.3595
LRIT3	2.91882	1.75042
APOL4	2.91782	4.17522
FES	2.9168	23.1805
LINC00520	2.91609	6.32883
AC011294.3	2.91601	18.9586
SELENBP1	2.91293	1.6615
AC104135.4	2.90729	22.5391
FNDC7	2.90642	3.161
ACP5	2.89893	112.322
KRTAP5-AS1	2.89549	8.6925
CD7	2.89448	24.4948
IRAK2	2.89236	139.548
VCAM1	2.89125	13.8268
IFI30	2.88867	101.818
LGR5	2.88794	14.2147
RP11-733O18.1	2.88435	2.12722
MYLK3	2.88372	2.5634
LINC00973	2.88061	44.2411
IFI35	2.88025	74.4023
ZNF679	2.87988	8.50724
PYGM	2.87849	12.4023
CCDC64	2.87655	11.1818
NEUROG2	2.86993	8.89963
TRIM17	2.86975	1.40631
GCM1	2.86437	3.07912
ACE2	2.86268	7.31158
SEMA4A	2.86048	15.4711
CD1D	2.86046	6.28735
ATP8B5P	2.85846	4.56543
RP11-223C24.1	2.85679	4.02826
RDH8	2.85675	1.4645
GDF15	2.8564	24.0783
CTD-2105E13.6	2.85579	5.70553
N4BP3	2.85414	2.24289
SOX30	2.85379	3.01958
ALOXE3	2.85324	8.32698
INHBA-AS1	2.85236	12.6289
DPP6	2.8523	8.41341
SIDT1	2.85203	2.61525
DKK2	2.85124	6.8962
RP3-402G11.28	2.85085	8.84466
hsa-mir-7162	2.84929	2.90572
AK7	2.84871	2.63124
ADCYAP1R1	2.84845	2.77955
BCAN	2.84835	13.8996
RP11-175D17.3	2.84696	2.83964
GRM2	2.84603	4.66354
RP11-21L19.1	2.84527	2.58499
RP11-84D1.1	2.84257	1.46297
C1QTNF1	2.8412	155.281
PXT1	2.83717	1.57775
RP11-318K12.1	2.83646	1.61847
RP11-48B14.1	2.8356	1.32595
STAT2	2.83143	205.873
APOL6	2.83107	165.666
RP11-520H16.4	2.8299	1.6223
C1orf158	2.82905	2.45815
SNORD117	2.82889	1.52996
MMP8	2.82884	43.0487
LINC01068	2.82828	1.67102
SLFN5	2.8281	85.6091
TRAF1	2.82775	111.145
TINCR	2.8266	12.1925
GPR61	2.82491	1.62328
MOGAT3	2.82285	1.73743
ZNF503-AS1	2.82274	1.63666
CHMP4BP1	2.82186	1.76478
CACNA1A	2.82177	1.74155
RP11-133N21.10	2.82164	1.7631
NLRP10	2.82143	1.76804
IRX6	2.8214	1.67812
IGHE	2.82138	1.76367
RP1-34B20.4	2.82132	8.8041
RASL12	2.82131	1.75975
PDZK1IP1	2.81889	1.67348
UGT1A3	2.81825	1.8967
UGT1A5	2.81767	1.92212
AP000487.6	2.81714	1.82867
HRK	2.8148	9.24109
SGIP1	2.81444	1.68083
HNRNPA1P53	2.81196	1.55688
RP11-626P14.2	2.81125	1.56437
UBE2L6	2.81098	237.313
PRKAG3	2.81017	1.33093
MARVELD3	2.80905	1.36993
COLQ	2.8072	8.56703
FCRLA	2.80404	37.6253
GUCY1A3	2.80269	4.89963
RP11-395D3.1	2.80246	1.36561
RNU6-638P	2.80167	1.43564
TRIM74	2.79689	5.52433
RP11-462G8.3	2.7961	1.73538
UGT1A8	2.79596	1.92659
PARP12	2.79486	249.851
COL20A1	2.79338	4.34199
TPRXL	2.79252	3.85416
GP1BA	2.79162	2.40107
CYP19A1	2.79096	6.9393
JPH1	2.78982	55.2211
RP3-395M20.8	2.78878	4.17522
ZC3H12A	2.78855	115.024
NTNG2	2.78742	63.983
CNR2	2.78731	2.09171
EOMES	2.78725	6.56225
SMPDL3B	2.78424	6.9914
CDSN	2.78416	2.66797
FAT2	2.78332	7.03433
NBEAP1	2.78282	20.0438
RP11-327F22.6	2.78205	2.59979
PEAR1	2.78194	9.80967
PTPRB	2.78164	11.8182
TMEM156	2.78156	2.78002
COL4A3	2.77939	7.39577
ELN	2.77507	2.40628
CPNE9	2.77417	4.62525
PCSK1	2.77397	11.5901
NPIPB9	2.7738	2.53249
AC005083.1	2.77364	3.30562
Y_RNA	2.7719	2.58974
TTLL9	2.77135	4.90309
RSPH4A	2.77015	3.45636
ATAD3C	2.76934	3.73633
PPP4R4	2.76919	7.00131
ADAMTS8	2.76723	2.52008
NFKBIA	2.7669	148.499
CTB-111H14.1	2.76545	2.53315
LRRN3	2.76534	18.4815
HIST1H1D	2.76494	8.5544
RP11-390F4.2	2.76249	1.77259
SMIM5	2.75873	3.42585
DTX4	2.75862	19.3197
AP000695.4	2.75502	4.65956
C10orf82	2.752	1.6882
CTD-2553C6.1	2.74799	4.10568
RPLP0P2	2.74733	14.7878
AC012594.1	2.74651	4.70997
TNIP3	2.7457	14.7696
IL32	2.74498	40.983
CCDC154	2.7397	6.79588
TNFRSF14	2.7381	79.6904
HIST1H2BG	2.73381	17.5901
IMPDH1P10	2.73308	8.04721
SLCO5A1	2.72978	4.23732
LRRC16B	2.72755	14.3862
IRF9	2.72711	232.165
APOBR	2.72696	4.81816
F5	2.72422	21.3178
FAM83H-AS1	2.72339	1.57932
GREM2	2.7208	6.94309
AC068039.4	2.7171	2.43479
AC105381.1	2.71534	4.67778
AC018816.3	2.7133	2.39578
COL28A1	2.70771	13.5884
SLC44A3	2.70672	17.4473
SH2D4B	2.70647	2.57551
RP11-1029J19.5	2.7054	2.59359
HIST4H4	2.70379	5.81531
RAB42	2.70373	1.40887
CPHL1P	2.70347	1.4589
CPXM1	2.70131	1.79685
CRYAB	2.70074	61.6345
CTD-2377D24.6	2.70072	1.40143
CPLX4	2.70066	1.4238
MX2	2.70055	21.6216
RP11-627G18.1	2.69946	1.40454
SYT12	2.69476	3.14852
RP4-803J11.2	2.69464	1.50943
RP11-634B7.5	2.69228	1.52075
POU2F2	2.69162	24.8601
RP3-388N13.3	2.69118	1.44223
RP11-495P10.5	2.6896	1.54782
TMEM236	2.68916	1.54292
LINC00514	2.68888	1.54675
RFX4	2.68879	1.39183
ANKRD22	2.68869	1.38576
AOC3	2.68848	18.17
LCP2	2.68637	1.39521
STK32A	2.68543	28.4976
HIST1H2AK	2.68412	5.55752
SAMSN1	2.68153	2.83072
PPP1R15A	2.6814	226.752
PRELP	2.67864	78.2182
RP11-339B21.8	2.678	1.33029
LINC00691	2.67754	1.31968
CTC-296K1.4	2.67561	5.31158
SLC52A1	2.66754	6.39469
RP11-403I13.7	2.66284	5.86646
MIR579	2.6592	0.450996
AC110769.3	2.65748	0.457188
RP4-761J14.9	2.65535	0.464669
UGT1A6	2.65304	1.7925
snoU13	2.64899	0.485288
RP11-521D12.1	2.64862	4.4318
CCR9	2.64654	0.492467
MACC1	2.64588	9.13194
MIR21	2.6437	5.05208
PROSER2-AS1	2.64278	3.10296
SSX6	2.64138	2.73572
RP11-347C18.3	2.64069	6.41794
C19orf66	2.63783	166.943
OR7E91P	2.6372	0.516156
GDNF	2.63683	60.0022
TSPAN19	2.63661	3.07569
XIRP2	2.63644	6.48946
GALNT3	2.63636	3.06241
EXOC3L1	2.63511	6.9393
GPBAR1	2.63433	3.52718
ABCA9	2.63328	26.8268
ANKRD65	2.6327	2.10146
LINC01033	2.6322	2.20728
IDO2	2.63215	0.527268
AC016831.7	2.63194	4.35262
ACSM5	2.63193	2.1693
PTGER1	2.63177	2.08692
TTC9B	2.63032	5.57025
LDHBP1	2.62954	0.532467
LRP2	2.62751	22.1972
RP11-488L18.3	2.62647	2.28797
AC010987.5	2.62577	2.14812
TSSC2	2.62549	2.23581
CCDC135	2.62414	2.38356
AC090953.1	2.6241	2.37697
GS1-251I9.2	2.62371	0.543586
RNU6-80P	2.62344	0.544107
LOXHD1	2.62312	2.37366
RP11-445H22.3	2.62256	3.28011
IFITM3	2.62162	69.158
SP110	2.62147	218.231
AC079466.1	2.62087	2.2696
MAPK8IP2	2.6176	97.41
GCNT4	2.61637	20.9281
RP11-274B21.8	2.61571	3.96274
RP11-116D17.3	2.6154	6.86328
C4BPA	2.61442	0.555535
ANKRD24	2.61412	15.7696
ALDH1A2	2.61369	8.84466
AC004166.6	2.61304	0.555535
LINC00304	2.61022	5.22257
SPIN2A	2.6102	0.555535
CILP2	2.60967	7.71444
HIST1H3G	2.60756	0.480027
SATL1	2.60756	0.555535
IL22	2.60608	0.555535
FAM155B	2.60608	0.555535
EXOC3L2	2.60608	0.555535
BMP15	2.60608	0.555535
BIRC8	2.60608	0.555535
SMCP	2.60608	0.555535
APOF	2.60608	0.555535
GPR144	2.60608	0.555535
RP5-1120P11.4	2.60608	0.555535
PROSP	2.60608	0.555535
RNU6-302P	2.60608	0.555535
RP11-400K9.2	2.60608	0.555535
RNU6-458P	2.60608	0.555535
Y_RNA	2.60608	0.555535
Y_RNA	2.60608	0.555535
TRBV7-6	2.60608	0.555535
SLC25A14P1	2.60608	0.555535
THUMPD1P1	2.60608	0.555535
CTB-61M7.1	2.60608	0.555535
CTA-299D3.8	2.60608	0.555535
RNU6-1068P	2.60608	0.555535
CDRT15	2.60608	0.555535
RP11-33A14.1	2.60608	0.555535
RP5-934G17.6	2.60608	0.555535
LINC00972	2.60608	0.555535
RP11-292F9.1	2.60608	0.555535
AC073636.1	2.60608	0.555535
LINC00352	2.60608	0.555535
AC136604.1	2.60608	0.555535
AC079154.1	2.60608	0.555535
AC023271.1	2.60608	0.555535
RP11-20O24.1	2.60608	0.555535
RP4-764O22.2	2.60608	0.555535
GS1-122H1.2	2.60608	0.555535
RP11-252I14.1	2.60608	0.555535
XX-C2158C6.1	2.60608	0.555535
AC084193.1	2.60608	0.555535
AC025627.9	2.60608	0.555535
RP5-857K21.1	2.60608	0.555535
OR5K2	2.60608	0.555535
AC019185.4	2.60608	0.555535
RPS6P12	2.60608	0.555535
OR52T1P	2.60608	0.555535
AC019118.2	2.60608	0.555535
NDP-AS1	2.60608	0.555535
NPAP1P4	2.60608	0.555535
AC006378.2	2.60608	0.555535
RP13-436F16.1	2.60608	0.555535
RP11-443F16.1	2.60608	0.555535
MYO5BP2	2.60608	0.555535
snoU13	2.60608	0.555535
RPL7P5	2.60608	0.555535
RP11-71H9.1	2.60608	0.555535
PEX5L-AS2	2.60608	0.555535
SLC9A9-AS2	2.60608	0.555535
RP11-181K12.2	2.60608	0.555535
AL031594.1	2.60608	0.555535
SNORD112	2.60608	0.555535
RNU1-68P	2.60608	0.555535
FCGR1C	2.60608	0.555535
RP11-460B17.3	2.60608	0.555535
CTD-2547H18.1	2.60608	0.555535
RP11-221N13.2	2.60608	0.555535
RP11-565N2.2	2.60608	0.555535
VENTXP1	2.60608	0.555535
ARHGAP23P1	2.60608	0.555535
RP3-518E13.2	2.60608	0.555535
RP11-805I24.1	2.60608	0.555535
CTD-2034I21.2	2.60608	0.555535
HNRNPCP4	2.60608	0.555535
RP11-110H1.9	2.60608	0.555535
CTD-3194G12.1	2.60608	0.555535
CTC-482H14.5	2.60608	0.555535
RP1-164L12.1	2.60608	0.555535
OR7M1P	2.60608	0.555535
AC008592.5	2.60601	0.555535
CTD-2206G10.1	2.60491	0.555535
LINC00881	2.60491	0.555535
RP11-39H3.1	2.60491	0.555535
RP11-769N19.2	2.60491	0.555535
AL160275.1	2.60491	0.555535
RP11-98L4.1	2.60491	0.555535
RN7SL523P	2.60491	0.555535
RP11-352D13.5	2.60491	0.555535
RP11-335E6.4	2.60491	0.555535
KB-67B5.17	2.60491	0.555535
RP11-136K14.2	2.60491	0.555535
AC005029.1	2.60491	0.555535
MS4A6A	2.60491	0.555535
RNU6-11P	2.60491	0.555535
EEF1A1P28	2.60491	0.555535
RP11-1149M3.2	2.60491	0.555535
MAPT-AS1	2.60491	0.555535
FAM201A	2.60491	0.555535
PFN1P7	2.60491	0.555535
KLRC4-KLRK1	2.60491	0.555535
CTD-2643K12.1	2.60491	0.555535
KRT121P	2.60491	0.555535
RNU6ATAC27P	2.60491	0.555535
AC093390.1	2.60491	0.555535
GOLGA5P1	2.60491	0.555535
RP13-57D9.3	2.60488	0.496379
RP11-26J3.1	2.6039	7.44009
KLK5	2.60379	0.555841
AC005488.11	2.60379	0.555841
RP3-325F22.3	2.60378	0.555841
RP11-324O2.3	2.60378	0.555841
AC005229.1	2.60378	0.555841
NOX1	2.60378	0.555841
AD000684.2	2.60378	0.555841
RP5-956O18.2	2.60378	0.555841
DIO2-AS1	2.60378	0.555841
CR392039.1	2.60378	0.555841
MIR4747	2.60378	0.555841
CAMK2A	2.60186	3.03171
RP11-43F13.3	2.60158	12.7447
TBC1D3P2	2.60115	0.515695
CTC-228N24.1	2.59992	0.521587
TLR2	2.59987	0.521807
RP1-67K17.3	2.59941	0.523811
ZNF534	2.59909	0.525342
UGT1A10	2.59871	1.78625
RP11-326G21.1	2.59846	12.7258
C4orf50	2.59829	0.528979
UGT1A4	2.59763	1.75829
RP11-463P17.1	2.59745	0.563881
RP1-29C18.9	2.59714	3.21016
SNX18P23	2.59712	3.20874
RP11-466A19.1	2.59657	0.536118
AC079753.5	2.59404	2.2418
LINC00518	2.59401	7.50307
DDX25	2.59262	0.551095
PLA1A	2.5915	0.555142
GABRR1	2.59144	0.570675
RP11-219B4.3	2.5896	0.555535
AC002472.11	2.58902	0.555535
AC131180.1	2.58881	1.61443
POTEE	2.58881	1.61443
LRRC36	2.58861	0.573609
TMEM14D	2.58858	0.555535
WSCD2	2.58812	0.555535
SLC8A3	2.58812	0.555535
FAM19A4	2.58812	0.555535
DSG4	2.58812	0.555535
PENK	2.58812	0.555535
OR2V1	2.58812	0.555535
CYP4Z1	2.58812	0.555535
C9orf141	2.58812	0.555535
Y_RNA	2.58812	0.555535
AC090673.1	2.58812	0.555535
RNA5SP323	2.58812	0.555535
LDHAL6FP	2.58812	0.555535
RNU6-1025P	2.58812	0.555535
AC083863.5	2.58812	0.555535
SMCR5	2.58812	0.555535
TLK1P1	2.58812	0.555535
OR7E96P	2.58812	0.555535
RP11-400N13.2	2.58812	0.555535
RP11-107G24.3	2.58812	0.555535
PRB4	2.58812	0.555535
LINC00415	2.58812	0.555535
FAM27D1	2.58812	0.555535
RP11-342M1.7	2.58812	0.555535
AC008394.1	2.58812	0.555535
RP11-338C15.5	2.58812	0.555535
RP1-106C24.1	2.58812	0.555535
snoU13	2.58812	0.555535
RPS20P4	2.58812	0.555535
RP1-149A16.17	2.58812	0.555535
CTC-340A15.2	2.58812	0.555535
RP11-1110J8.1	2.58812	0.555535
TUSC7	2.58812	0.555535
CTD-2012J19.2	2.58812	0.555535
CTC-235G5.3	2.58812	0.555535
RP11-125O18.1	2.58812	0.555535
KRT18P45	2.58812	0.555535
FER1L6-AS2	2.58812	0.555535
CTD-3145H4.1	2.58812	0.555535
RP11-35J10.4	2.58812	0.555535
HNRNPABP1	2.58812	0.555535
RP11-728G15.1	2.58812	0.555535
RP11-486O13.4	2.58812	0.555535
ADIPOR1P2	2.58812	0.555535
AE000662.92	2.58812	0.555535
RP11-122D10.1	2.58812	0.555535
RP11-1166P10.1	2.58812	0.555535
AL512428.1	2.58812	0.555535
RP11-25O3.1	2.58812	0.555535
RP11-345P4.6	2.58812	0.555535
CTD-2134P3.2	2.58812	0.555535
RP11-383H17.4	2.58812	0.555535
RP11-392E22.11	2.58812	0.555535
TSKS	2.58757	0.555535
LYVE1	2.58757	0.555535
CD300LG	2.58757	0.555535
CRYGA	2.58757	0.555535
TOPAZ1	2.58757	0.555535
TAF9BP1	2.58757	0.555535
RPS4XP8	2.58757	0.555535
TVP23CP1	2.58757	0.555535
HMGB1P12	2.58757	0.555535
AC012074.2	2.58757	0.555535
AC079305.11	2.58757	0.555535
RN7SL407P	2.58757	0.555535
KL	2.58756	0.555535
FCGR3B	2.58756	0.555535
RNU6-37P	2.58756	0.555535
TRBV9	2.58756	0.555535
RP11-62C3.6	2.58756	0.555535
AP000688.11	2.58756	0.555535
RP11-72L22.1	2.58756	0.555535
RP11-50B3.1	2.58756	0.555535
RP11-313P18.1	2.58756	0.555535
SLC22A31	2.58756	0.555535
RN7SL31P	2.58756	0.555535
RP11-24M17.5	2.58756	0.555535
RP4-782G3.1	2.58756	0.555535
RP11-857B24.5	2.58756	0.555535
RP11-647F2.2	2.58756	0.555535
MTNR1A	2.58756	0.555535
TUBA3GP	2.58756	0.555535
RP11-118B18.2	2.58756	0.555535
LDB2	2.58756	0.555535
TRAF6P1	2.58756	0.555535
RP11-1112G13.3	2.58756	0.555535
RP11-207C16.4	2.58756	0.555535
RP5-1059H15.1	2.58756	0.555535
RP5-896L10.1	2.58756	0.555535
RP11-347C12.3	2.58756	0.555535
RP11-710F7.3	2.58751	0.574872
FMR1NB	2.58737	0.555535
SNORA16B	2.58703	0.555535
RP11-23D24.2	2.58703	0.555535
LA16c-306A4.1	2.58703	0.555535
ST13P11	2.58703	0.555535
RP11-383G10.5	2.58703	0.555535
RP11-486M23.2	2.58703	0.555535
RP11-142C4.6	2.58703	0.555535
MPO	2.58703	0.555535
RP11-195M16.1	2.58703	0.555535
RP11-635L1.3	2.58703	0.555535
CTD-3110H11.1	2.58703	0.555535
SIGLEC5	2.58703	0.555535
RP3-380E11.2	2.58703	0.555535
AC004941.5	2.58703	0.555535
SLC35F4	2.58648	0.575782
SLC24A4	2.58616	0.555535
RP3-527G5.1	2.58606	0.555535
TMIE	2.5857	0.555539
RP3-322G13.7	2.58559	0.555839
RASL10A	2.58552	8.19586
MARCO	2.5848	0.558044
PPY	2.58469	0.577541
IGF1	2.58467	3.75499
NFIL3	2.58463	168.368
RP11-400F19.18	2.58435	4.86328
AC114730.2	2.58434	0.559448
LGALS4	2.58376	3.14037
C11orf85	2.58374	0.561269
CLEC4C	2.58268	0.564024
ACKR3	2.58242	4.56703
HRG	2.58193	0.565919
A1CF	2.5819	0.565943
CTA-221G9.7	2.58177	0.566245
SLC35D3	2.58164	0.566567
WIPF3	2.5812	0.567836
RP11-84D1.2	2.58076	1.85835
AC008268.1	2.58074	0.569029
BMP2	2.58067	22.5045
RP11-819M15.1	2.58033	0.570064
POTEF	2.57924	0.498195
RP11-688I9.4	2.57883	0.573681
RP11-372K14.2	2.57833	3.35765
RP11-1085N6.2	2.57831	0.575022
RP11-585F1.2	2.57817	0.575349
RP11-585F1.10	2.57816	0.575361
SSTR3	2.57794	0.575782
RP11-145H9.3	2.57744	1.55618
RFPL3S	2.57718	5.35754
RP11-184M15.1	2.57697	0.577989
CTA-398F10.2	2.57597	0.552936
SERPINA12	2.57576	0.555142
Y_RNA	2.5756	0.580682
SLX1B	2.57553	0.580783
OSTCP4	2.57531	0.555535
GZMB	2.57526	0.555535
ZFR2	2.57526	0.555535
FASLG	2.57526	0.555535
LAMP5	2.57526	0.555535
EDDM3A	2.57526	0.555535
HELT	2.57526	0.555535
CYP2F1	2.57526	0.555535
RNU6-799P	2.57526	0.555535
AC015815.1	2.57526	0.555535
OR2L2	2.57526	0.555535
Y_RNA	2.57526	0.555535
AL139318.1	2.57526	0.555535
CTD-2666L21.3	2.57526	0.555535
AC132008.1	2.57526	0.555535
RP11-35D5.1	2.57526	0.555535
FCF1P5	2.57526	0.555535
RNU6-722P	2.57526	0.555535
RP4-788P17.1	2.57526	0.555535
LINC00393	2.57526	0.555535
RP11-57H14.3	2.57526	0.555535
AP001046.6	2.57526	0.555535
AC002451.3	2.57526	0.555535
RP11-389E17.1	2.57526	0.555535
RP5-991C6.4	2.57526	0.555535
AC104088.1	2.57526	0.555535
RP1-209A6.1	2.57526	0.555535
LINC00690	2.57526	0.555535
RP11-144A16.1	2.57526	0.555535
RP1-283K11.2	2.57526	0.555535
CTD-2666L21.2	2.57526	0.555535
SMIM2-IT1	2.57526	0.555535
AC004562.1	2.57526	0.555535
FRY-AS1	2.57526	0.555535
RP11-690I21.1	2.57526	0.555535
GS1-309P15.4	2.57526	0.555535
RN7SL500P	2.57526	0.555535
RP3-477O4.5	2.57526	0.555535
RN7SL614P	2.57526	0.555535
RP11-265O12.1	2.57526	0.555535
RP11-317M11.1	2.57526	0.555535
RP11-252I13.2	2.57526	0.555535
RP11-646E20.6	2.57526	0.555535
SNORD116-25	2.57526	0.555535
HNRNPA1P38	2.57526	0.555535
LSM6P2	2.57526	0.555535
RP11-121E16.1	2.57526	0.555535
RP11-362L22.1	2.57526	0.555535
RP11-342M21.2	2.57526	0.555535
RN7SL498P	2.57526	0.555535
RN7SL230P	2.57526	0.555535
RP11-118G23.1	2.57526	0.555535
RP11-88L24.4	2.57526	0.555535
CTB-186H2.3	2.57526	0.555535
CTC-260E6.8	2.57526	0.555535
PSMA6P4	2.57526	0.555535
GS1-304P7.3	2.57526	0.555535
PLA2G5	2.57515	0.555535
DSG1	2.57513	0.555535
RP11-393I23.2	2.57513	0.555535
RP11-119D9.1	2.57513	0.555535
RP11-1113N2.4	2.57513	0.555535
SULT1C4	2.57513	0.555535
TDRD15	2.57513	0.555535
EEF1A1P39	2.57513	0.555535
RP4-738P15.1	2.57513	0.555535
CTD-2235C13.1	2.57513	0.555535
HCK	2.57513	0.555535
PRB2	2.57513	0.555535
WI2-81516E3.1	2.57513	0.555535
RP11-782C8.5	2.57513	0.555535
RP11-66D17.3	2.57513	0.555535
CTC-463N11.1	2.57513	0.555535
RP11-209M4.1	2.57513	0.555535
MIR484	2.57513	0.555535
RP11-401P9.6	2.57513	0.555535
RP11-616K6.1	2.57513	0.555535
RP11-554A11.4	2.57513	0.555535
SPAM1	2.57513	0.555535
RP1-305B16.3	2.57513	0.555535
ZNF571-AS1	2.57513	0.555535
RP11-253M7.6	2.57513	0.555535
MIR3126	2.57513	0.555535
AC007193.9	2.57513	0.555535
AC002463.3	2.575	0.555535
RP5-1160K1.1	2.575	0.555535
CXorf36	2.575	0.555535
AC009542.2	2.575	0.555535
RP11-260O18.1	2.575	0.555535
RNU6ATAC24P	2.575	0.555535
RP11-1167A19.6	2.575	0.555535
RP11-12M9.4	2.575	0.555535
PAGE3	2.575	0.555535
OLFM4	2.575	0.555535
RP11-546K22.1	2.575	0.555535
CTD-3252C9.2	2.575	0.555535
RP11-367F23.1	2.575	0.555535
RP3-522J7.6	2.57488	0.555535
OR52N2	2.57477	0.555535
RP11-205K6.1	2.57472	0.555535
RP11-387D10.3	2.57461	0.555535
RP11-266L9.3	2.57458	0.555535
LCA10	2.5741	0.560278
RP11-473E2.3	2.5741	0.560294
FTH1P10	2.57387	0.563241
RPL5P1	2.57387	0.563247
TIMD4	2.57366	0.565663
AC113607.2	2.57329	0.570064
RP3-522D1.2	2.5732	0.571114
RP11-797A18.3	2.57311	0.572326
SDR16C5	2.5731	0.572398
SFTPD	2.57302	0.57325
RP11-708B6.2	2.57285	0.575297
RNA5SP464	2.57281	0.575728
CTC-281F24.1	2.5728	0.575761
CDCP2	2.57279	0.575864
DUSP13	2.57259	0.578107
ERVV-2	2.57257	0.578324
VSIG1	2.57245	0.579643
RP11-536P6.3	2.57241	0.579895
SNORA16	2.57137	0.5811
BOK-AS1	2.57136	0.580783
C20orf203	2.57133	0.579895
FNDC1	2.57132	0.579643
ZBED2	2.57132	0.579589
[truncated: 34,303 more rows]
[truncated: 1 more columns]
