# Supplementary material for: Targeting cIAP2 in a novel senolytic strategy prevents glioblastoma recurrence after radiotherapy
Source: EMBO Mol Med. 2025 Feb 19;17(4):645–78. doi: 10.1038/s44321-025-00201-x (PMC11982261; doi:10.1038/s44321-025-00201-x)
Supplement: Supplementary file 3 — Source data Fig. 1 [file 44321_2025_201_MOESM3_ESM.zip › Fig1/Fig1e/Fig1e_U87.xlsx]

## Sheet: Fig1e_U87
IP-10/CXCL10	ENA-78/CXCL5	G-CSF	GM-CSF	IFN-y	IL-8/CXCL8	MCP-1/CCL2	RANTES/CCL5	IL-6 HS	MMP-9	MMP-3	MMP-1	IGFBP2	IL-1a	SERPIN E1/PAI-1	FRACTALKINE/CX3CL1	M-CSF	ICAM-1/CD54	TARC/CCL17	TNF RII	HGF	GROa/CXCL1	GDF-15	Fas/CD95
1.92399	6.96032	9.30981	7.35751	3.44169	11.7416	5.21684	5.60829	10.1527	2.42365	8.41709	7.86464	2.57564	4.14843	6.0508	4.14874	3.63592	3.58094	3.3901	3.70744	4.16231	3.57804	9.54759	4.88271
1.9482	6.81323	9.1054	7.36278	3.33095	11.4675	5.17636	5.71508	9.97787	2.40774	8.60195	7.94138	2.22256	4.05626	5.84675	4.05353	3.50127	3.35447	3.19084	3.71609	4.16944	3.69072	9.44441	4.8266
2.12945	7.10233	9.44873	7.70664	3.63481	11.9256	5.43928	5.81475	10.3708	2.97969	8.66763	8.02142	2.63686	4.38566	6.16997	4.3696	3.84685	3.66176	3.52007	3.93129	4.33982	3.76197	9.64646	5.10966
