# Supplementary material for: Targeting cIAP2 in a novel senolytic strategy prevents glioblastoma recurrence after radiotherapy
Source: EMBO Mol Med. 2025 Feb 19;17(4):645–78. doi: 10.1038/s44321-025-00201-x (PMC11982261; doi:10.1038/s44321-025-00201-x)
Supplement: Supplementary file 4 — Source data Fig. 2 [file 44321_2025_201_MOESM4_ESM.zip]

Archive with 29 entries (23 files):
- Fig2/
- Fig2/Fig2a-121024.pdf
- Fig2/Fig2b.pdf
- Fig2/Fig2c BrdU IF/
- Fig2/Fig2c BrdU IF/A172/
- Fig2/Fig2c BrdU IF/A172/m-A172-3-CM-NS-001.jpg
- Fig2/Fig2c BrdU IF/A172/m-A172-3-CM-SEN-004.jpg
- Fig2/Fig2c BrdU IF/A172/m-A172-3-CM-SEN-Ruxo-006.jpg
- Fig2/Fig2c BrdU IF/A172/m-A172-3-ss-004.jpg
- Fig2/Fig2c BrdU IF/Fig2c.pdf
- Fig2/Fig2c BrdU IF/Fig2c_229-sum.xlsx
- Fig2/Fig2c BrdU IF/Fig2c_A172-sum.xlsx
- Fig2/Fig2c BrdU IF/Fig2c_U118-sum.xlsx
- Fig2/Fig2c BrdU IF/Fig2c_U87-sum.xlsx
- Fig2/Fig2c BrdU IF/LN229/
- Fig2/Fig2c BrdU IF/LN229/CM-NS.jpg
- Fig2/Fig2c BrdU IF/LN229/CM-SEN-1.jpg
- Fig2/Fig2c BrdU IF/LN229/RUXO.jpg
- Fig2/Fig2c BrdU IF/LN229/ss.jpg
- Fig2/Fig2c BrdU IF/U118/
- Fig2/Fig2c BrdU IF/U118/m-118-3-CM-NS-005.nd2 - C=1.jpg
- Fig2/Fig2c BrdU IF/U118/m-118-3-CM-SEN-.nd2 - C=0.jpg
- Fig2/Fig2c BrdU IF/U118/m-118-3-CM-SEN-RUXO-.nd2 - C=0.jpg
- Fig2/Fig2c BrdU IF/U118/m-118-3-ss-004.jpg
- Fig2/Fig2c BrdU IF/U87/
- Fig2/Fig2c BrdU IF/U87/m-U87-2-CM-NS-005.jpg
- Fig2/Fig2c BrdU IF/U87/m-U87-2-CM-SEN-005.jpg
- Fig2/Fig2c BrdU IF/U87/m-U87-2-ss-001.jpg
- Fig2/Fig2c BrdU IF/U87/U87-Ruxo.jpg
