# Supplementary material for: Targeting cIAP2 in a novel senolytic strategy prevents glioblastoma recurrence after radiotherapy
Source: EMBO Mol Med. 2025 Feb 19;17(4):645–78. doi: 10.1038/s44321-025-00201-x (PMC11982261; doi:10.1038/s44321-025-00201-x)
Supplement: Supplementary file 4 — Source data Fig. 2 [file 44321_2025_201_MOESM4_ESM.zip › Fig2/Fig2c BrdU IF/Fig2c_U118-sum.xlsx]

## Sheet: U118-sum
ss	CM-NS	CM-SEN	CM-SEN+Ruxo
1.7	3.5	14.6	6.3
1.7	1.6	9.3	4.7
2.8	2.4	10	4.2
