# Supplementary material for: Targeting cIAP2 in a novel senolytic strategy prevents glioblastoma recurrence after radiotherapy
Source: EMBO Mol Med. 2025 Feb 19;17(4):645–78. doi: 10.1038/s44321-025-00201-x (PMC11982261; doi:10.1038/s44321-025-00201-x)
Supplement: Supplementary file 4 — Source data Fig. 2 [file 44321_2025_201_MOESM4_ESM.zip › Fig2/Fig2c BrdU IF/Fig2c_U87-sum.xlsx]

## Sheet: Fig2c_U87-sum
ss	CM-NS	CM-SEN	CM-SEN+Ruxo
3.3	2.9	18	7.8
2.2	3.6	19.3	7.1
2.5	4.6	18.9	7.8
