# Supplementary material for: Targeting cIAP2 in a novel senolytic strategy prevents glioblastoma recurrence after radiotherapy
Source: EMBO Mol Med. 2025 Feb 19;17(4):645–78. doi: 10.1038/s44321-025-00201-x (PMC11982261; doi:10.1038/s44321-025-00201-x)
Supplement: Supplementary file 5 — Source data Fig. 3 [file 44321_2025_201_MOESM5_ESM.zip]

Archive with 15 entries (9 files):
- Fig3/
- Fig3/Fig3-WBe-g-h-j.pdf
- Fig3/Fig3a.xlsx
- Fig3/Fig3b MA plot/
- Fig3/Fig3b MA plot/Fig3b_A172.xlsx
- Fig3/Fig3b MA plot/Fig3b_LN229.xlsx
- Fig3/Fig3c Kaplan/
- Fig3/Fig3c Kaplan/BIRC3 CGGA.xlsx
- Fig3/Fig3c Kaplan/BIRC3 TCGA.xlsx
- Fig3/Fig3d/
- Fig3/Fig3d/Fig3d cIAP2 RT-PCR sum.xlsx
- Fig3/Fig3f/
- Fig3/Fig3f/Fig3f-donor-NFkBi.xlsx
- Fig3/Fig3i/
- Fig3/Fig3i/Fig3i cIAP2 CM BMS.xlsx
