# Supplementary material for: Targeting cIAP2 in a novel senolytic strategy prevents glioblastoma recurrence after radiotherapy
Source: EMBO Mol Med. 2025 Feb 19;17(4):645–78. doi: 10.1038/s44321-025-00201-x (PMC11982261; doi:10.1038/s44321-025-00201-x)
Supplement: Supplementary file 5 — Source data Fig. 3 [file 44321_2025_201_MOESM5_ESM.zip › Fig3/Fig3a.xlsx]

## Sheet: Sheet1
LN229 IR-sen vs mock ​					​	A172 IR-sen vs mock ​
​	genes​	log2(FC)​	Mock​ average_CPM​	IR-sen​ average_CPM​	​	genes​	log2(FC)​	Mock​ average_CPM​	IR-sen​ average_CPM​
BCL2​ family	BAK1​	0.23​	14.76​	17.41​	BCL2​ family	BAK1​	-0.02​	25.25​	24.87​
	BAX​	0.68​	42.96​	68.66​		BAX​	0.38​	40.27​	52.47​
	BCL2​	-0.42	23.23​	17.40​		BCL2​	-1.13​	9.91​	4.54​
	BCL2A1​	1.40​	10.33​	27.15​		BCL2A1​	0.11​	0.23​	0.25​
	BCL2L10​	5.59​	0.00​	0.29​		BCL2L10​	3.93​	0.00​	0.08​
	BCL2L12​	-1.05​	14.56​	6.98​		BCL2L12​	-1.90​	26.71​	7.15​
	BCL2L13​	0.83​	119.10​	212.39​		BCL2L13​	1.33​	54.15​	136.12​
	BCL2L14​	1.80​	0.00​	0.02​		BCL2L14​	2.55​	0.00​	0.03​
	BCL2L15​	1.22​	0.69​	1.72​		BCL2L15​	-0.14​	0.36​	0.33​
	BCL2L2​	0.73​	59.83​	99.55​		BCL2L2​	0.91​	31.18​	58.60​
	BCL-XL​	0.12​	60.14​	65.19​		BCL-XL​	0.75​	247.37​	415.19​
	BNIP2​	-0.01​	110.37​	109.53​		BNIP2​	0.26​	81.91​	97.85​
	BOK​	-1.37​	4.72​	1.81​		BOK​	-1.57​	0.45​	0.14​
	MCL1​	0.41​	614.34​	817.99​		MCL1​	0.51​	440.31​	625.61​
IAP​ family	BIRC1/NAIP​	-0.15​	2.27​	2.07​	IAP​ family	BIRC1/NAIP​	0.35​	0.80​	1.02​
	BIRC2/cIAP1​	1.34​	70.38​	178.14​		BIRC2/cIAP1​	0.82​	73.06​	128.64​
	BIRC3/cIAP2​	5.76​	5.95​	320.51​		BIRC3/cIAP2​	3.49​	15.46​	174.14​
	BIRC4/XIAP​	0.06​	78.80​	82.61​		BIRC4/XIAP​	0.72​	33.48​	55.10​
	BIRC5/Survivin​	-1.79​	317.57​	91.55​		BIRC5/Survivin​	-2.97​	250.28​	31.95​
	BIRC6​	0.38​	132.91​	172.79​		BIRC6​	0.49​	100.98​	141.75​
	BIRC7​	-1.00​	0.03​	0.02​		BIRC7​	-2.38​	0.71​	0.13​
	BIRC8​	2.61​	0.00​	0.03​		BIRC8​	0.00​	0.00​	0.00​
