# Supplementary material for: Targeting cIAP2 in a novel senolytic strategy prevents glioblastoma recurrence after radiotherapy
Source: EMBO Mol Med. 2025 Feb 19;17(4):645–78. doi: 10.1038/s44321-025-00201-x (PMC11982261; doi:10.1038/s44321-025-00201-x)
Supplement: Supplementary file 5 — Source data Fig. 3 [file 44321_2025_201_MOESM5_ESM.zip › Fig3/Fig3b MA plot/Fig3b_A172.xlsx]

## Sheet: Fig3b_A172
	LogFC	LogCPM
BNIP2	0.256622		6.64461
MCL1	0.506762		9.28717
BOK	-1.56663		0.818402
BAX	0.381385		5.68104
BAK1	-0.02104		4.37314
BCL2L15	-0.13606		-0.14987
BCL2L13	1.3302		7.03069
BCL2L14	2.55463		-3.17808
BCL2L12	-1.90334		3.77583
BCL2L2	0.909978		5.96726
BCL2L10	3.92896		-2.31955
BCL2A1	0.107996		3.27786
BCL2L11	0.193706		4.7195
BCL2L1	0.746851		7.62486
BCL2	-1.12528		3.78133
NAIP	0.350301		0.716719
BIRC2	0.816681		6.81954
BIRC3	3.49411		7.02045
XIAP	0.717419		5.96889
BIRC5	-2.96796		7.42919
BIRC6	0.488977		7.101
BIRC7	-2.37587		-1.68262
BIRC8	0		-3.23235
RP11-255P5.2	1.74578	-3.28919
GS1-166A23.1	1.74578	-3.28919
RP11-44N11.3	1.74578	-3.28919
MIR92B	1.74578	-3.28919
RP11-179H18.8	1.74578	-3.28919
RP5-966M1.5	1.74578	-3.28919
RP11-311B14.1	1.74578	-3.28919
RP11-35P15.1	1.74578	-3.28919
AP001172.3	1.74578	-3.28919
RP11-326C3.14	1.74578	-3.28919
RP11-96H17.3	1.74578	-3.28919
AP000962.2	1.74578	-3.28919
RP11-193M21.1	1.74578	-3.28919
CTD-2537I9.16	1.74578	-3.28919
AC092384.1	1.74578	-3.28919
AL390778.1	1.74578	-3.28919
RP11-120K24.5	1.74578	-3.28919
CTC-457E21.3	1.74578	-3.28919
CTD-3214H19.12	1.74578	-3.28919
CTD-2521M24.10	1.74578	-3.28919
RP11-321E2.13	1.74578	-3.28919
LINC01081	1.74578	-3.28919
RP11-718I15.1	1.74578	-3.28919
CTD-3220F14.1	1.74578	-3.28919
RP11-126O1.2	1.74578	-3.28919
RP11-618K16.4	1.74578	-3.28919
AC011524.1	1.74578	-3.28919
CTD-2085J24.5	1.74578	-3.28919
RP11-94B19.6	1.74578	-3.28919
AC068641.1	1.74578	-3.28919
MIR5192	1.74578	-3.28919
AL138925.1	1.74578	-3.28919
MIR3146	1.74578	-3.28919
MIR4797	1.74578	-3.28919
RP11-13N13.6	1.74578	-3.28919
MIR4435-1	1.74578	-3.28919
MIR4768	1.74578	-3.28919
U3	1.74578	-3.28919
RP11-466A19.5	1.74578	-3.28919
MIR4651	1.74578	-3.28919
MIR5089	1.74578	-3.28919
RN7SL630P	1.74578	-3.28919
MIR3714	1.74578	-3.28919
CTD-3096M3.1	1.74578	-3.28919
RP11-674N23.2	1.74578	-3.28919
MIR5684	1.74578	-3.28919
RP3-416J7.4	1.74578	-3.28919
RP11-720N19.1	1.74578	-3.28919
EIF4A1P9	1.74578	-3.28919
RP11-96H17.1	1.74578	-3.28919
RP11-483E23.3	1.74578	-3.28919
AC140542.2	1.74578	-3.28919
RP11-215E13.1	1.74578	-3.28919
RP11-791M20.1	1.74578	-3.28919
CTD-2588J6.2	1.74578	-3.28919
RP11-476D10.1	1.74578	-3.28919
RP11-256I9.2	1.74578	-3.28919
AC026150.6	1.74578	-3.28919
RP11-856M7.1	1.74578	-3.28919
RP11-18F14.1	1.74578	-3.28919
RP11-747H7.3	1.74578	-3.28919
RP11-21M24.3	1.74578	-3.28919
CTD-2643I7.1	1.74578	-3.28919
RP11-748L13.6	1.74578	-3.28919
CTD-3037G24.4	1.74578	-3.28919
RP11-299G20.3	1.74578	-3.28919
NPM1P47	1.74578	-3.28919
RP11-63A23.2	1.74578	-3.28919
LINC00924	1.74578	-3.28919
RP11-305B6.2	1.74578	-3.28919
RP11-326A13.1	1.74578	-3.28919
CTD-2014B16.3	1.74578	-3.28919
CTD-2643K12.2	1.74578	-3.28919
CTD-2509G16.5	1.74578	-3.28919
HIF1A-AS2	1.74578	-3.28919
RP11-14J7.6	1.74578	-3.28919
RP11-255M2.1	1.74578	-3.28919
RP11-629F19.1	1.74578	-3.28919
RP11-711C17.2	1.74578	-3.28919
LINC00485	1.74578	-3.28919
CTD-2311B13.1	1.74578	-3.28919
RP11-314D7.3	1.74578	-3.28919
RP11-498M15.1	1.74578	-3.28919
RP11-478B9.1	1.74578	-3.28919
RP11-274M17.3	1.74578	-3.28919
MED15P6	1.74578	-3.28919
OR13C2	1.74578	-3.28919
RP13-653N12.1	1.74578	-3.28919
RP11-955H22.3	1.74578	-3.28919
AL109922.2	1.74578	-3.28919
RP5-916L7.2	1.74578	-3.28919
RP11-291B21.2	1.74578	-3.28919
RP11-1094M14.4	1.74578	-3.28919
MTRNR2L9	1.74578	-3.28919
RP11-114F3.5	1.74578	-3.28919
RP11-619A14.3	1.74578	-3.28919
CTD-2005H7.2	1.74578	-3.28919
RP11-514F3.5	1.74578	-3.28919
RP11-277K23.1	1.74578	-3.28919
RP11-326C3.2	1.74578	-3.28919
CTD-2589M5.4	1.74578	-3.28919
RP11-94P11.4	1.74578	-3.28919
RP11-728F11.3	1.74578	-3.28919
CTD-2005H7.1	1.74578	-3.28919
OR7E10P	1.74578	-3.28919
MIR151A	1.74578	-3.28919
CTB-54I1.1	1.74578	-3.28919
RP11-255B23.4	1.74578	-3.28919
HMGN1P28	1.74578	-3.28919
RP11-369E15.2	1.74578	-3.28919
RP11-790J24.1	1.74578	-3.28919
AC131025.8	1.74578	-3.28919
ETV3L	1.74578	-3.28919
RP11-293D9.2	1.74578	-3.28919
RP11-473O4.3	1.74578	-3.28919
CTB-105L4.2	1.74578	-3.28919
RP11-417F21.2	1.74578	-3.28919
RP11-6D1.3	1.74578	-3.28919
RP11-770E5.3	1.74578	-3.28919
NRBF2P4	1.74578	-3.28919
RP11-369E15.4	1.74578	-3.28919
RP11-6I2.4	1.74578	-3.28919
SNORD112	1.74578	-3.28919
RNU7-128P	1.74578	-3.28919
RNU7-110P	1.74578	-3.28919
AC002539.2	1.74578	-3.28919
RN7SKP179	1.74578	-3.28919
RNU7-150P	1.74578	-3.28919
AC004069.1	1.74578	-3.28919
RP11-501C14.6	1.74578	-3.28919
KHDC1P1	1.74578	-3.28919
CTD-2050E21.2	1.74578	-3.28919
YBX1P5	1.74578	-3.28919
PRODH2	1.74578	-3.28919
RP11-63A11.1	1.74578	-3.28919
CTD-2017D15.1	1.74578	-3.28919
PRSS3P1	1.74578	-3.28919
LINC00604	1.74578	-3.28919
CTD-2233C11.2	1.74578	-3.28919
RP11-648M2.1	1.74578	-3.28919
RP11-123O22.1	1.74578	-3.28919
CTD-2194D22.1	1.74578	-3.28919
PGBD4P3	1.74578	-3.28919
CTD-2234B20.1	1.74578	-3.28919
CTD-2316B1.1	1.74578	-3.28919
RP11-950K24.2	1.74578	-3.28919
GAPDHP40	1.74578	-3.28919
RP11-640B6.1	1.74578	-3.28919
RP11-313E19.2	1.74578	-3.28919
RP11-472K22.2	1.74578	-3.28919
ATG10-AS1	1.74578	-3.28919
LINC00682	1.74578	-3.28919
RP11-788A4.1	1.74578	-3.28919
RN7SL28P	1.74578	-3.28919
ERVFRD-1	1.74578	-3.28919
RP1-93H18.6	1.74578	-3.28919
RP11-389C8.1	1.74578	-3.28919
RN7SL487P	1.74578	-3.28919
RP11-681N23.1	1.74578	-3.28919
RPS2P44	1.74578	-3.28919
LARP1BP2	1.74578	-3.28919
RP11-496B10.1	1.74578	-3.28919
RP11-719N22.1	1.74578	-3.28919
SUMO1P1	1.74578	-3.28919
RP11-553L6.2	1.74578	-3.28919
ZIC4-AS1	1.74578	-3.28919
RPS12P15	1.74578	-3.28919
RP11-555K12.2	1.74578	-3.28919
RN7SL258P	1.74578	-3.28919
RPL7AP58	1.74578	-3.28919
RP11-416O18.2	1.74578	-3.28919
CTD-2013N17.1	1.74578	-3.28919
RP11-561B11.1	1.74578	-3.28919
RN7SL530P	1.74578	-3.28919
RN7SL479P	1.74578	-3.28919
AL109947.1	1.74578	-3.28919
snoU13	1.74578	-3.28919
snoU13	1.74578	-3.28919
RNU6-956P	1.74578	-3.28919
SNORD105B	1.74578	-3.28919
RNU7-38P	1.74578	-3.28919
ZNF630-AS1	1.74578	-3.28919
AC009499.2	1.74578	-3.28919
RNASEH2CP1	1.74578	-3.28919
RP5-878I13.1	1.74578	-3.28919
AC022173.2	1.74578	-3.28919
IMPDH1P4	1.74578	-3.28919
RP11-85G21.2	1.74578	-3.28919
RP11-408A13.2	1.74578	-3.28919
TAAR9	1.74578	-3.28919
AC005550.3	1.74578	-3.28919
EIF4A1P6	1.74578	-3.28919
RP11-95P9.1	1.74578	-3.28919
RP11-296A18.6	1.74578	-3.28919
EI24P4	1.74578	-3.28919
OR2AM1P	1.74578	-3.28919
LCE6A	1.74578	-3.28919
RP11-439H9.1	1.74578	-3.28919
RP1-172B20.6	1.74578	-3.28919
RP11-498P14.4	1.74578	-3.28919
RP11-145M4.2	1.74578	-3.28919
AP001626.2	1.74578	-3.28919
AC004016.2	1.74578	-3.28919
RP11-272J7.4	1.74578	-3.28919
AC034228.4	1.74578	-3.28919
AC003664.1	1.74578	-3.28919
RP4-612J11.1	1.74578	-3.28919
RP11-181G12.4	1.74578	-3.28919
RP4-550H1.4	1.74578	-3.28919
RP11-420H19.1	1.74578	-3.28919
XXyac-YM21GA2.3	1.74578	-3.28919
SLC9B1P3	1.74578	-3.28919
RP11-312J18.7	1.74578	-3.28919
RP11-716O23.1	1.74578	-3.28919
AC104794.4	1.74578	-3.28919
LINC01046	1.74578	-3.28919
AK4P3	1.74578	-3.28919
RP11-450D21.1	1.74578	-3.28919
CTD-2090I13.2	1.74578	-3.28919
AP1B1P2	1.74578	-3.28919
SPTLC1P4	1.74578	-3.28919
AC004862.6	1.74578	-3.28919
C4BPAP2	1.74578	-3.28919
AC025750.6	1.74578	-3.28919
ZDHHC20P4	1.74578	-3.28919
GPR79	1.74578	-3.28919
FTLP2	1.74578	-3.28919
LINC00279	1.74578	-3.28919
CNOT7P2	1.74578	-3.28919
RP11-57C19.2	1.74578	-3.28919
AC108868.6	1.74578	-3.28919
RP11-339N8.1	1.74578	-3.28919
AGBL5-AS1	1.74578	-3.28919
RP11-7G23.5	1.74578	-3.28919
RP11-75A9.1	1.74578	-3.28919
CTB-54D4.1	1.74578	-3.28919
RPEP3	1.74578	-3.28919
AC112229.4	1.74578	-3.28919
RPS29P6	1.74578	-3.28919
RP1-276N6.2	1.74578	-3.28919
RP4-697K14.3	1.74578	-3.28919
RP11-515K14.1	1.74578	-3.28919
RP11-361K17.2	1.74578	-3.28919
AC018730.3	1.74578	-3.28919
RP11-481G8.2	1.74578	-3.28919
HCG4P8	1.74578	-3.28919
RP11-360P21.2	1.74578	-3.28919
HSFY1P1	1.74578	-3.28919
RP11-23J9.3	1.74578	-3.28919
AC008281.1	1.74578	-3.28919
RP11-336N8.3	1.74578	-3.28919
RP11-439L8.3	1.74578	-3.28919
RP6-11O7.2	1.74578	-3.28919
BMS1P17	1.74578	-3.28919
AC092646.2	1.74578	-3.28919
AC079150.3	1.74578	-3.28919
RPS3AP53	1.74578	-3.28919
EIF2B5-IT1	1.74578	-3.28919
RP11-12A16.3	1.74578	-3.28919
AC114813.1	1.74578	-3.28919
AC083855.5	1.74578	-3.28919
RP11-505O17.1	1.74578	-3.28919
RP11-274B18.4	1.74578	-3.28919
RP11-536O18.1	1.74578	-3.28919
RP1-138B7.5	1.74578	-3.28919
RBMY2AP	1.74578	-3.28919
SLC39A12-AS1	1.74578	-3.28919
RP11-464C19.3	1.74578	-3.28919
RP4-610C12.3	1.74578	-3.28919
RPL5P25	1.74578	-3.28919
LINC00378	1.74578	-3.28919
RP11-295P9.6	1.74578	-3.28919
RP1-35C21.1	1.74578	-3.28919
AC090044.1	1.74578	-3.28919
TACC1P1	1.74578	-3.28919
KRT18P39	1.74578	-3.28919
RP11-361A21.1	1.74578	-3.28919
TUBB8P6	1.74578	-3.28919
AC010884.1	1.74578	-3.28919
AC079354.6	1.74578	-3.28919
KNOP1P3	1.74578	-3.28919
RP11-144G16.1	1.74578	-3.28919
MINOS1P3	1.74578	-3.28919
RPS6P8	1.74578	-3.28919
RP11-416N13.1	1.74578	-3.28919
AC079767.4	1.74578	-3.28919
RP1-288M22.2	1.74578	-3.28919
RBMY2EP	1.74578	-3.28919
AP001601.2	1.74578	-3.28919
AC078851.1	1.74578	-3.28919
RN7SKP17	1.74578	-3.28919
RNU2-72P	1.74578	-3.28919
RN7SKP137	1.74578	-3.28919
AC010458.1	1.74578	-3.28919
MIR1245A	1.74578	-3.28919
AL133260.1	1.74578	-3.28919
MIR1286	1.74578	-3.28919
RP3-334F4.1	1.74578	-3.28919
RP11-40G16.1	1.74578	-3.28919
RP1-281H8.3	1.74578	-3.28919
HNRNPA1P37	1.74578	-3.28919
RP11-14H3.3	1.74578	-3.28919
FTH1P26	1.74578	-3.28919
UQCRFS1P3	1.74578	-3.28919
AC093850.1	1.74578	-3.28919
MIR938	1.74578	-3.28919
RP5-837M10.1	1.74578	-3.28919
TPTE2P4	1.74578	-3.28919
ZNF705G	1.74578	-3.28919
RPL7AP26	1.74578	-3.28919
OR7E5P	1.74578	-3.28919
RAD51AP2	1.74578	-3.28919
RP11-138H14.1	1.74578	-3.28919
ARPC3P5	1.74578	-3.28919
OR2G1P	1.74578	-3.28919
RP11-364P2.2	1.74578	-3.28919
MARCKSL1P1	1.74578	-3.28919
RP11-373E16.1	1.74578	-3.28919
yR211F11.2	1.74578	-3.28919
Y_RNA	1.74578	-3.28919
IGHV3-30	1.74578	-3.28919
TRAJ6	1.74578	-3.28919
IGLV1-47	1.74578	-3.28919
RNU6ATAC26P	1.74578	-3.28919
MIR33A	1.74578	-3.28919
MIR26A2	1.74578	-3.28919
MIR550A1	1.74578	-3.28919
MIR141	1.74578	-3.28919
RNU6-748P	1.74578	-3.28919
SNORA51	1.74578	-3.28919
RP13-212L9.1	1.74578	-3.28919
ARSH	1.74578	-3.28919
OR13C3	1.74578	-3.28919
LRIT2	1.74578	-3.28919
RHOT1P2	1.74578	-3.28919
RN7SKP22	1.74578	-3.28919
RNU6-526P	1.74578	-3.28919
RN7SKP50	1.74578	-3.28919
RNA5SP202	1.74578	-3.28919
RNU6-372P	1.74578	-3.28919
RNU6-226P	1.74578	-3.28919
RNU1-70P	1.74578	-3.28919
RNA5SP289	1.74578	-3.28919
MIRLET7C	1.74578	-3.28919
LPA	1.74578	-3.28919
LINC00477	1.74578	-3.28919
KRT35	1.74578	-3.28919
RGPD4	1.74578	-3.28919
RP3-499B10.3	1.74578	-3.28919
OR6M1	1.74578	-3.28919
FAM150B	1.74578	-3.28919
ADRB3	1.74578	-3.28919
KRTDAP	1.74578	-3.28919
ODF4	1.74578	-3.28919
CLDN5	1.74578	-3.28919
MRGPRG	1.74578	-3.28919
RP5-1055C14.6	1.74578	-3.28919
GIMAP7	1.74578	-3.28919
TNP2	1.74578	-3.28919
VCX2	1.74578	-3.28919
GJA1P1	1.74578	-3.28919
OR4X2	1.74578	-3.28919
CD8B	1.74578	-3.28919
FOXB1	1.74578	-3.28919
NXNL1	1.74578	-3.28919
FAM71B	1.74578	-3.28919
PDILT	1.74578	-3.28919
CABP2	1.74578	-3.28919
LINC00483	1.74578	-3.28919
TGM6	1.74578	-3.28919
AMER2	1.74578	-3.28919
NGB	1.74578	-3.28919
CCDC67	1.74578	-3.28919
OR1K1	1.74578	-3.28919
C4orf45	1.74578	-3.28919
TRAT1	1.74578	-3.28919
S100A12	1.74578	-3.28919
VSNL1	1.74578	-3.28919
DCD	1.74578	-3.28919
SPRR2G	1.74578	-3.28919
CD1B	1.74578	-3.28919
CDRT15P1	1.74578	-3.28919
HOXB1	1.74578	-3.28919
FGF6	1.74578	-3.28919
CRYBA1	1.74578	-3.28919
ZNRF4	1.74578	-3.28919
KIR3DX1	1.74578	-3.28919
LUZP4	1.74578	-3.28919
SEC14L3	1.74578	-3.28919
CPB2	1.74578	-3.28919
LMO3	1.74578	-3.28919
GUCA2B	1.74578	-3.28919
TYROBP	1.74578	-3.28919
RP4-535B20.4	0	-3.28915
IFNL4	0	-3.28915
Metazoa_SRP	0	-3.28915
RP11-347P5.1	0	-3.28915
7SK	0	-3.28915
RP11-536L3.4	0	-3.28915
CICP24	0	-3.28915
AP000654.5	0	-3.28915
LL0XNC01-39B3.1	0	-3.28915
IGLCOR22-2	0	-3.28915
RP11-255E6.5	0	-3.28915
DPRXP6	0	-3.28915
RP11-316M21.9	0	-3.28915
IGHV1OR15-4	0	-3.28915
AC104057.1	0	-3.28915
AC004017.1	0	-3.28915
RP11-542M13.3	0	-3.28915
AC093323.1	0	-3.28915
CTD-2332E11.2	0	-3.28915
AP001094.1	0	-3.28915
hsa-mir-150	0	-3.28915
AC010525.5	0	-3.28915
RP11-64C12.4	0	-3.28915
RP11-703I16.1	0	-3.28915
RP11-325K19.2	0	-3.28915
RP11-749H17.2	0	-3.28915
PHF5CP	0	-3.28915
RP11-486P11.1	0	-3.28915
RP11-398J5.1	0	-3.28915
MIR3619	0	-3.28915
AC025678.1	0	-3.28915
MIR3174	0	-3.28915
RN7SL53P	0	-3.28915
AC084125.3	0	-3.28915
RP11-162A12.3	0	-3.28915
MIR3138	0	-3.28915
RP11-343K8.3	0	-3.28915
RP11-680F20.12	0	-3.28915
RN7SL287P	0	-3.28915
MIR3168	0	-3.28915
RN7SL866P	0	-3.28915
RN7SL670P	0	-3.28915
RP11-628O18.1	0	-3.28915
RP11-1O2.1	0	-3.28915
RP11-109M19.4	0	-3.28915
RP11-104O19.2	0	-3.28915
IMPDH1P11	0	-3.28915
CES1P2	0	-3.28915
RP11-513N24.1	0	-3.28915
RP11-510D19.1	0	-3.28915
RP11-615I2.2	0	-3.28915
RP11-356C4.3	0	-3.28915
RP5-912I13.1	0	-3.28915
UBL5P4	0	-3.28915
RP11-67H24.2	0	-3.28915
AGBL1-AS1	0	-3.28915
RP11-602M11.3	0	-3.28915
RP11-753A21.2	0	-3.28915
RP11-143J24.1	0	-3.28915
RP11-522B15.6	0	-3.28915
RP11-671M22.6	0	-3.28915
CTD-2501E16.1	0	-3.28915
RP11-566K19.8	0	-3.28915
HNRNPMP1	0	-3.28915
RP11-382A20.1	0	-3.28915
RP11-17L5.4	0	-3.28915
RP11-313C4.1	0	-3.28915
RP11-219E7.3	0	-3.28915
RNASE11	0	-3.28915
RP11-204N11.1	0	-3.28915
DKFZP434O1614	0	-3.28915
RP11-299L17.3	0	-3.28915
CTD-2142D14.1	0	-3.28915
CTD-2134A5.4	0	-3.28915
RP11-526N18.1	0	-3.28915
RP11-355I22.6	0	-3.28915
RP11-907D1.2	0	-3.28915
RP11-356O22.4	0	-3.28915
RP11-43D4.2	0	-3.28915
RP11-328J6.1	0	-3.28915
RP3-473L9.4	0	-3.28915
RP11-167N24.4	0	-3.28915
RP11-562L8.1	0	-3.28915
RP5-1057I20.2	0	-3.28915
RP11-76C10.2	0	-3.28915
RP11-436I9.6	0	-3.28915
RP11-118B22.4	0	-3.28915
RP1-96H9.5	0	-3.28915
LINC00696	0	-3.28915
RP11-60C6.3	0	-3.28915
OR10G2	0	-3.28915
RP11-91I20.1	0	-3.28915
HIGD1AP5	0	-3.28915
CCDC166	0	-3.28915
RP1-68D18.3	0	-3.28915
RP11-167J8.3	0	-3.28915
RP11-7I15.3	0	-3.28915
RP11-958J22.1	0	-3.28915
RP11-47J17.3	0	-3.28915
RP11-360K13.1	0	-3.28915
RP11-167P20.1	0	-3.28915
CTD-2024D23.1	0	-3.28915
RP11-122L4.1	0	-3.28915
DUXAP2	0	-3.28915
RP11-489O18.1	0	-3.28915
GS1-39E22.1	0	-3.28915
PSAT1P1	0	-3.28915
AC145123.2	0	-3.28915
RP11-579E24.1	0	-3.28915
KB-1410C5.2	0	-3.28915
CTD-2281E23.1	0	-3.28915
RP11-723D22.2	0	-3.28915
IGHVII-26-2	0	-3.28915
PGAM5P1	0	-3.28915
LINC00967	0	-3.28915
CTC-436K13.2	0	-3.28915
SCARNA11	0	-3.28915
RNU1-117P	0	-3.28915
RNU7-111P	0	-3.28915
RNU2-24P	0	-3.28915
RNU6-1171P	0	-3.28915
SNORD67	0	-3.28915
RNU7-16P	0	-3.28915
RNU6-1146P	0	-3.28915
AC090420.1	0	-3.28915
AL591668.1	0	-3.28915
RNU1-61P	0	-3.28915
RNU7-71P	0	-3.28915
HSPA8P19	0	-3.28915
LINC00605	0	-3.28915
RP11-542G1.2	0	-3.28915
RP11-415C15.3	0	-3.28915
RP11-701P16.2	0	-3.28915
WWC2-AS1	0	-3.28915
RP11-325B23.2	0	-3.28915
RP11-483H11.1	0	-3.28915
RP13-494C23.1	0	-3.28915
TRPC7-AS2	0	-3.28915
CTB-161M19.2	0	-3.28915
RP11-703C10.1	0	-3.28915
RP11-707F2.1	0	-3.28915
CTC-459M5.1	0	-3.28915
ABT1P1	0	-3.28915
RP11-116A1.1	0	-3.28915
SEPHS2P1	0	-3.28915
KRT8P32	0	-3.28915
RP11-208N20.1	0	-3.28915
RP13-884E18.2	0	-3.28915
CTD-2383I20.1	0	-3.28915
CTB-57H20.1	0	-3.28915
RP11-259O2.3	0	-3.28915
RP11-391J13.1	0	-3.28915
CTD-2194D22.3	0	-3.28915
RP11-730N24.1	0	-3.28915
NARG2P1	0	-3.28915
RP11-53O19.2	0	-3.28915
RP11-425E13.1	0	-3.28915
RP11-205M3.3	0	-3.28915
RP11-556I14.2	0	-3.28915
RP11-379P15.1	0	-3.28915
RP11-632K5.3	0	-3.28915
CTB-26E19.1	0	-3.28915
BMS1P7	0	-3.28915
RPL5P17	0	-3.28915
KIR2DL3	0	-3.28915
CTD-3131K8.1	0	-3.28915
RN7SL141P	0	-3.28915
CTD-2583A14.1	0	-3.28915
RN7SL229P	0	-3.28915
RP11-299J3.6	0	-3.28915
RP11-501O2.5	0	-3.28915
CTD-2184D3.1	0	-3.28915
RP11-522B15.1	0	-3.28915
AC000041.8	0	-3.28915
RP11-734K21.2	0	-3.28915
AC000370.2	0	-3.28915
RP11-1000B6.2	0	-3.28915
RP11-259P15.3	0	-3.28915
RP11-545G3.1	0	-3.28915
RP11-152C17.1	0	-3.28915
RPL29P25	0	-3.28915
RP11-768G7.2	0	-3.28915
TDGF1	0	-3.28915
RP11-106J23.1	0	-3.28915
RP11-613M5.3	0	-3.28915
RP11-521D12.4	0	-3.28915
RN7SL567P	0	-3.28915
SLC9A9-AS1	0	-3.28915
KRTAP9-2	0	-3.28915
WI2-3308P17.2	0	-3.28915
RP3-461F17.1	0	-3.28915
HNRNPA3P8	0	-3.28915
RP5-857K21.3	0	-3.28915
MIR18B	0	-3.28915
RP11-413E6.2	0	-3.28915
RN7SL425P	0	-3.28915
RN7SL563P	0	-3.28915
RNU7-23P	0	-3.28915
snoU13	0	-3.28915
snoU13	0	-3.28915
snoU13	0	-3.28915
snoU13	0	-3.28915
OR2W3	0	-3.28915
HMGB1P15	0	-3.28915
RPL39P6	0	-3.28915
PARP4P1	0	-3.28915
RP11-408O19.3	0	-3.28915
AC006000.5	0	-3.28915
RP11-140C18.2	0	-3.28915
RPS7P15	0	-3.28915
AC013410.1	0	-3.28915
RP11-337C18.7	0	-3.28915
AP000343.2	0	-3.28915
AC009784.4	0	-3.28915
CT47B1	0	-3.28915
RP4-591L5.1	0	-3.28915
AC005300.5	0	-3.28915
RP11-170N11.1	0	-3.28915
RP11-105N14.3	0	-3.28915
RP11-630I5.1	0	-3.28915
RP1-117O3.2	0	-3.28915
RP11-472G23.10	0	-3.28915
RP11-157L3.4	0	-3.28915
RP11-359J6.1	0	-3.28915
RP11-29O6.2	0	-3.28915
RP11-334A14.8	0	-3.28915
RP11-134K1.3	0	-3.28915
RP11-265P11.2	0	-3.28915
CTC-233O10.1	0	-3.28915
RP11-280O24.3	0	-3.28915
AC079117.1	0	-3.28915
RP11-5P18.1	0	-3.28915
LINC00701	0	-3.28915
AC007278.3	0	-3.28915
RP11-353M9.1	0	-3.28915
AMER2-AS1	0	-3.28915
RP11-823P9.3	0	-3.28915
ATP8A2P3	0	-3.28915
RP11-268G12.2	0	-3.28915
AC016691.2	0	-3.28915
DEFA10P	0	-3.28915
FAM90A20P	0	-3.28915
RP11-760D2.5	0	-3.28915
RPL21P134	0	-3.28915
RP13-137A17.4	0	-3.28915
TRIM51JP	0	-3.28915
AC097713.2	0	-3.28915
OR5H8P	0	-3.28915
AC074366.3	0	-3.28915
OSBPL10-AS1	0	-3.28915
CNN2P10	0	-3.28915
IGHV3-43	0	-3.28915
DUXAP7	0	-3.28915
AL132709.8	0	-3.28915
RP11-181C21.6	0	-3.28915
RP5-898J17.1	0	-3.28915
AC007682.1	0	-3.28915
RP4-631H13.4	0	-3.28915
RP1-154K9.2	0	-3.28915
AC092652.1	0	-3.28915
ARHGEF9-IT1	0	-3.28915
PPP2R2DP1	0	-3.28915
AC010731.3	0	-3.28915
LINC00032	0	-3.28915
RP11-445O3.1	0	-3.28915
RP11-125D12.1	0	-3.28915
AC078842.4	0	-3.28915
MTHFD2P3	0	-3.28915
RP4-631H13.6	0	-3.28915
RP11-343N15.1	0	-3.28915
RP11-37E23.5	0	-3.28915
OR6R1P	0	-3.28915
AC087163.3	0	-3.28915
RP11-314A15.2	0	-3.28915
PRPS1L1	0	-3.28915
RP11-240M16.1	0	-3.28915
AC140481.8	0	-3.28915
AC027119.1	0	-3.28915
RP11-421E17.4	0	-3.28915
RPL17P1	0	-3.28915
RP4-718N17.2	0	-3.28915
RP4-639J15.2	0	-3.28915
PPP1R2P5	0	-3.28915
AC103564.7	0	-3.28915
AC004870.3	0	-3.28915
PSMA6P2	0	-3.28915
RP11-88I18.3	0	-3.28915
HOMER2P1	0	-3.28915
AC023137.2	0	-3.28915
ATP5G2P4	0	-3.28915
AC004022.8	0	-3.28915
COL11A2P1	0	-3.28915
OR7E23P	0	-3.28915
DHFRP2	0	-3.28915
MUC3A	0	-3.28915
UBBP2	0	-3.28915
AC016717.1	0	-3.28915
RP13-60M5.2	0	-3.28915
RP11-325E14.2	0	-3.28915
RAPGEF4-AS1	0	-3.28915
AC012668.3	0	-3.28915
AC098592.6	0	-3.28915
SPTLC1P5	0	-3.28915
AKR1D1P1	0	-3.28915
HCG9P5	0	-3.28915
LL22NC03-30E12.13	0	-3.28915
RP11-445N18.5	0	-3.28915
RP11-243J18.2	0	-3.28915
RP11-444D13.1	0	-3.28915
AC092755.4	0	-3.28915
AC013717.3	0	-3.28915
RP4-782L23.2	0	-3.28915
IGBP1P1	0	-3.28915
AC093642.4	0	-3.28915
C12orf77	0	-3.28915
ARHGAP26-AS1	0	-3.28915
RP5-1077I2.3	0	-3.28915
RP13-313G19.2	0	-3.28915
LINC00694	0	-3.28915
SAR1P3	0	-3.28915
RP11-569A11.2	0	-3.28915
AC096669.1	0	-3.28915
AC013733.4	0	-3.28915
KB-1027C11.4	0	-3.28915
CTD-2302A16.2	0	-3.28915
RPL8P2	0	-3.28915
RP11-16L9.2	0	-3.28915
LL0XNC01-16G2.1	0	-3.28915
RP1-20I3.3	0	-3.28915
ATP5G1P8	0	-3.28915
AY269186.2	0	-3.28915
BTF3P9	0	-3.28915
RP5-988G17.1	0	-3.28915
RP11-561N12.1	0	-3.28915
RP11-438F14.3	0	-3.28915
AC132479.4	0	-3.28915
RP11-533K9.3	0	-3.28915
MRRFP1	0	-3.28915
GS1-18A18.1	0	-3.28915
RP4-798A10.4	0	-3.28915
HMGB1P9	0	-3.28915
HSPA8P16	0	-3.28915
AC068491.3	0	-3.28915
RP11-252P19.2	0	-3.28915
ZNF32-AS3	0	-3.28915
AC019048.1	0	-3.28915
KRT8P28	0	-3.28915
SAMSN1-AS1	0	-3.28915
RP1-283K11.3	0	-3.28915
RNA5SP111	0	-3.28915
Y_RNA	0	-3.28915
Y_RNA	0	-3.28915
RNU4-46P	0	-3.28915
RNA5SP146	0	-3.28915
RNU2-37P	0	-3.28915
RNA5SP60	0	-3.28915
Y_RNA	0	-3.28915
RNU6-1140P	0	-3.28915
AC024568.1	0	-3.28915
KRTAP1-3	0	-3.28915
MIR1276	0	-3.28915
AC005631.1	0	-3.28915
SNORA79	0	-3.28915
MIR548E	0	-3.28915
MIR1302-5	0	-3.28915
HTR5A-AS1	0	-3.28915
TUBB3P1	0	-3.28915
RP1-152L7.3	0	-3.28915
BTF3P7	0	-3.28915
PTCHD3P3	0	-3.28915
AC019129.1	0	-3.28915
RP11-397G5.2	0	-3.28915
RBMXP1	0	-3.28915
RPS4XP4	0	-3.28915
OR7E156P	0	-3.28915
LINC00269	0	-3.28915
CTD-2299I21.1	0	-3.28915
RP11-332P22.2	0	-3.28915
ACTN4P2	0	-3.28915
PGAM1P4	0	-3.28915
CYB5P4	0	-3.28915
RPL7AP4	0	-3.28915
AKR1B10P1	0	-3.28915
ATP6V0CP3	0	-3.28915
CHCHD2P4	0	-3.28915
AC104131.1	0	-3.28915
SNORA74B	0	-3.28915
SNORD64	0	-3.28915
IGHV3-23	0	-3.28915
TRBV20-1	0	-3.28915
TRBV7-1	0	-3.28915
AC007436.1	0	-3.28915
RNU6ATAC4P	0	-3.28915
MIR609	0	-3.28915
MIR219-2	0	-3.28915
MIR619	0	-3.28915
MIR191	0	-3.28915
Y_RNA	0	-3.28915
RNU6-171P	0	-3.28915
RNU6-444P	0	-3.28915
SNORD116-17	0	-3.28915
Y_RNA	0	-3.28915
RNU6-657P	0	-3.28915
RNU6-47P	0	-3.28915
AC074389.6	0	-3.28915
KLRC2	0	-3.28915
TECRL	0	-3.28915
OR7E36P	0	-3.28915
BLACE	0	-3.28915
GRXCR2	0	-3.28915
KRT25	0	-3.28915
SPATA31A2	0	-3.28915
AC012306.2	0	-3.28915
AGAP10	0	-3.28915
AC105036.1	0	-3.28915
RN7SKP187	0	-3.28915
RNU6-609P	0	-3.28915
RNU4-24P	0	-3.28915
SNORD115-27	0	-3.28915
RNU1-124P	0	-3.28915
RNA5-8SP2	0	-3.28915
SNORD114-10	0	-3.28915
Y_RNA	0	-3.28915
RNU6-403P	0	-3.28915
U8	0	-3.28915
RNU6-605P	0	-3.28915
Y_RNA	0	-3.28915
Y_RNA	0	-3.28915
RNU6-50P	0	-3.28915
MIR30D	0	-3.28915
MIR26A1	0	-3.28915
OR2L8	0	-3.28915
UGT2B15	0	-3.28915
SULT1C3	0	-3.28915
KRTAP5-3	0	-3.28915
NKAPL	0	-3.28915
HNRNPA1P61	0	-3.28915
GFRAL	0	-3.28915
TMEM247	0	-3.28915
TMPRSS11A	0	-3.28915
CYP4A11	0	-3.28915
IFNA10	0	-3.28915
KIAA1024L	0	-3.28915
OR6A2	0	-3.28915
CXorf64	0	-3.28915
LYPD4	0	-3.28915
GGTLC3	0	-3.28915
TCHHL1	0	-3.28915
OR2V2	0	-3.28915
HS3ST4	0	-3.28915
TMIGD1	0	-3.28915
CRYGB	0	-3.28915
OR6B2	0	-3.28915
RP4-655L22.4	0	-3.28915
DEFB123	0	-3.28915
HNRNPCP5	0	-3.28915
RP11-458F8.3	0	-3.28915
GDPD4	0	-3.28915
DEFB125	0	-3.28915
NECAP1P1	0	-3.28915
HTR1A	0	-3.28915
AC140481.1	0	-3.28915
TMEM78	0	-3.28915
UBE2U	0	-3.28915
OR2M1P	0	-3.28915
RP5-1193P9.4	0	-3.28915
RNASE11	0	-3.28915
GPR148	0	-3.28915
FGB	0	-3.28915
OR1N1	0	-3.28915
SMR3B	0	-3.28915
ZNF355P	0	-3.28915
KRT1	0	-3.28915
MS4A7	0	-3.28915
UCMA	0	-3.28915
SLC7A3	0	-3.28915
TBC1D3G	0	-3.28915
AIRE	0	-3.28915
ZIC3	0	-3.28915
GPHA2	0	-3.28915
SLC22A8	0	-3.28915
SLC17A4	0	-3.28915
UGT3A1	0	-3.28915
PDE6H	0	-3.28915
MMP27	0	-3.28915
SIT1	0	-3.28915
CSN2	0	-3.28915
RAX	0	-3.28915
CFHR5	0	-3.28915
SEC14L4	0	-3.28915
APCS	0	-3.28915
PRRG3	0	-3.28915
SPINK2	0	-3.28915
KIR2DL1	0	-3.28915
ZNF831	0	-3.28915
MC3R	0	-3.28915
NEUROG3	0	-3.28915
XPNPEP2	0	-3.28915
GJA8	0	-3.28915
SFRP5	0	-3.28915
CR2	0	-3.28915
IGSF21	0	-3.28915
CD2	0	-3.28915
NEU2	0	-3.28915
LRRC31	0	-3.28915
GRM6	0	-3.28915
IL17F	0	-3.28915
APOA5	0	-3.28915
NPVF	0	-3.28915
CEBPE	0	-3.28915
FMO1	0	-3.28915
CEACAM7	0	-3.28915
RP11-425A6.5	0	-3.28909
U6	0	-3.28909
RP11-697G4.4	0	-3.28909
KLK9	0	-3.28909
AL162424.1	0	-3.28909
VN1R107P	0	-3.28909
CTC-782O7.1	0	-3.28909
CTD-2623N2.5	0	-3.28909
AP003096.1	0	-3.28909
MIR4646	0	-3.28909
RN7SL220P	0	-3.28909
RN7SL510P	0	-3.28909
RN7SL804P	0	-3.28909
AP003550.1	0	-3.28909
RN7SL92P	0	-3.28909
POLR3KP2	0	-3.28909
RN7SL867P	0	-3.28909
MIR3650	0	-3.28909
RP13-638C3.6	0	-3.28909
MIR4731	0	-3.28909
AC027319.2	0	-3.28909
RN7SL43P	0	-3.28909
MIR548AC	0	-3.28909
MIR3134	0	-3.28909
RN7SL777P	0	-3.28909
RP11-488I20.8	0	-3.28909
RP11-325E5.1	0	-3.28909
AC140725.7	0	-3.28909
RP11-321F6.1	0	-3.28909
RP11-467N20.5	0	-3.28909
RP11-27M9.1	0	-3.28909
H3F3AP1	0	-3.28909
RP11-857B24.2	0	-3.28909
CTD-2560C21.1	0	-3.28909
MKRN9P	0	-3.28909
RP11-609L23.2	0	-3.28909
RP11-749H20.4	0	-3.28909
OR6J1	0	-3.28909
RP11-727A23.8	0	-3.28909
RP11-412B14.2	0	-3.28909
RP11-215D10.1	0	-3.28909
CKS1BP7	0	-3.28909
RP11-400K9.3	0	-3.28909
AFG3L2P1	0	-3.28909
XRCC6P4	0	-3.28909
CTC-436K13.3	0	-3.28909
Z98044.1	0	-3.28909
RNU6-719P	0	-3.28909
RNA5SP282	0	-3.28909
U3	0	-3.28909
RNU7-124P	0	-3.28909
HAUS1P1	0	-3.28909
RP11-317G22.2	0	-3.28909
RP11-159J3.1	0	-3.28909
RP11-497H16.4	0	-3.28909
RP1-240B8.3	0	-3.28909
SUCLG2P4	0	-3.28909
RP11-6L6.3	0	-3.28909
CTD-2130F23.1	0	-3.28909
RPL13AP2	0	-3.28909
RN7SL526P	0	-3.28909
CTB-55B8.1	0	-3.28909
RN7SL173P	0	-3.28909
GAPDHP47	0	-3.28909
UBA52P3	0	-3.28909
AC012501.3	0	-3.28909
RN7SL329P	0	-3.28909
RP11-305O4.1	0	-3.28909
RPL39P38	0	-3.28909
RP11-579O24.1	0	-3.28909
RN7SL160P	0	-3.28909
RN7SL864P	0	-3.28909
CADM2-AS1	0	-3.28909
snoU13	0	-3.28909
snoU13	0	-3.28909
snoU13	0	-3.28909
AL591704.5	0	-3.28909
RP11-1029M24.1	0	-3.28909
AP004290.1	0	-3.28909
RP11-384C4.7	0	-3.28909
RP11-253E3.1	0	-3.28909
AC097461.4	0	-3.28909
AC123768.3	0	-3.28909
AC106706.1	0	-3.28909
RP4-617C6.1	0	-3.28909
GS1-103B18.1	0	-3.28909
RPS27P18	0	-3.28909
HSD17B7P1	0	-3.28909
FAM8A4P	0	-3.28909
RP11-478H13.3	0	-3.28909
EEF1A1P3	0	-3.28909
AC004837.4	0	-3.28909
GAGE2B	0	-3.28909
RP1-8B1.4	0	-3.28909
WASF5P	0	-3.28909
FAM58DP	0	-3.28909
RP5-1086L22.1	0	-3.28909
RP11-313A24.1	0	-3.28909
AC013472.4	0	-3.28909
RLIMP1	0	-3.28909
AC069154.4	0	-3.28909
HMGN1P37	0	-3.28909
RP11-101E19.8	0	-3.28909
SLC25A6P5	0	-3.28909
CICP9	0	-3.28909
AK3P5	0	-3.28909
AC004837.5	0	-3.28909
BX322559.3	0	-3.28909
AC004014.4	0	-3.28909
AC008850.3	0	-3.28909
CARM1P1	0	-3.28909
RP11-162J8.2	0	-3.28909
RP11-384P7.5	0	-3.28909
RP11-430L17.1	0	-3.28909
XXyac-YX155B6.6	0	-3.28909
AC073465.3	0	-3.28909
CCT4P2	0	-3.28909
AC092619.1	0	-3.28909
RP11-66N5.2	0	-3.28909
OSTM1-AS1	0	-3.28909
RP5-1142J19.2	0	-3.28909
HAUS1P2	0	-3.28909
RP11-397P13.7	0	-3.28909
MIR1290	0	-3.28909
MIR1305	0	-3.28909
CTC-499B15.1	0	-3.28909
RP3-525L6.2	0	-3.28909
KRASP1	0	-3.28909
RP11-420K8.2	0	-3.28909
RP1-290I10.2	0	-3.28909
LRRC37A14P	0	-3.28909
AC004980.10	0	-3.28909
RPL3P6	0	-3.28909
CNN2P6	0	-3.28909
RP11-393N4.2	0	-3.28909
BTF3P12	0	-3.28909
SNORA57	0	-3.28909
TRBC2	0	-3.28909
MIR128-1	0	-3.28909
MIR588	0	-3.28909
RNU6-476P	0	-3.28909
Y_RNA	0	-3.28909
Y_RNA	0	-3.28909
Y_RNA	0	-3.28909
RNU6-196P	0	-3.28909
RNU6-13P	0	-3.28909
Y_RNA	0	-3.28909
RNU6-1056P	0	-3.28909
KRTAP20-4	0	-3.28909
KRTAP10-2	0	-3.28909
RP4-545K15.3	0	-3.28909
RN7SKP203	0	-3.28909
Y_RNA	0	-3.28909
SNORA63	0	-3.28909
Y_RNA	0	-3.28909
RN7SKP72	0	-3.28909
OR2T32P	0	-3.28909
FAM150A	0	-3.28909
RPL21P132	0	-3.28909
RP11-123C21.1	0	-3.28909
CCL13	0	-3.28909
OR2T33	0	-3.28909
ATOH1	0	-3.28909
GPR25	0	-3.28909
PTGDR	0	-3.28909
C1QL3	0	-3.28909
KCNS2	0	-3.28909
KLK8	0	-3.28909
GDF2	0	-3.28909
MT1G	0	-3.28909
RP11-153K16.2	0	-3.28909
XXyac-YX155B6.7	0	-3.28908
RP11-392E22.10	0	-3.28908
RP11-317L10.1	0	-3.28908
Metazoa_SRP	0	-3.28908
RP11-16D22.2	0	-3.28908
RP11-909M7.3	0	-3.28908
AC002128.5	0	-3.28908
RP11-1007O24.4	0	-3.28908
RP11-674I16.1	0	-3.28908
RP11-416H1.1	0	-3.28908
RP11-116B13.1	0	-3.28908
CTC-786C10.2	0	-3.28908
RP11-568J23.6	0	-3.28908
AF003625.3	0	-3.28908
RP11-770J1.7	0	-3.28908
RP11-330M2.4	0	-3.28908
AL121895.1	0	-3.28908
AC140061.12	0	-3.28908
AC004528.1	0	-3.28908
KRT18P40	0	-3.28908
RP11-34P13.15	0	-3.28908
AC010524.2	0	-3.28908
AC006272.2	0	-3.28908
AC090673.2	0	-3.28908
RP11-316M20.1	0	-3.28908
CTD-2621I17.6	0	-3.28908
RP11-87G24.6	0	-3.28908
RP11-813F20.1	0	-3.28908
RP11-846C15.2	0	-3.28908
RP11-1096D5.2	0	-3.28908
CTC-215O4.4	0	-3.28908
AC006116.13	0	-3.28908
RP11-692N5.2	0	-3.28908
RP11-94B19.4	0	-3.28908
CTD-2510F5.2	0	-3.28908
AC106753.1	0	-3.28908
RP11-849F2.4	0	-3.28908
MIR5091	0	-3.28908
AC007114.1	0	-3.28908
MIR4267	0	-3.28908
RP11-524F11.1	0	-3.28908
RP11-53I6.5	0	-3.28908
RP11-403A21.3	0	-3.28908
RP11-449L23.2	0	-3.28908
RP11-799B12.2	0	-3.28908
MIR3140	0	-3.28908
RN7SL512P	0	-3.28908
MIR5682	0	-3.28908
MIR5088	0	-3.28908
MIR4425	0	-3.28908
AC104304.2	0	-3.28908
RP11-20B24.7	0	-3.28908
AL353803.1	0	-3.28908
CTD-2145A24.4	0	-3.28908
MIR4767	0	-3.28908
RP11-6N17.1	0	-3.28908
RP11-94B19.3	0	-3.28908
RP11-848P1.7	0	-3.28908
MIR3667	0	-3.28908
AC116562.2	0	-3.28908
RN7SL744P	0	-3.28908
AC011499.1	0	-3.28908
AC105398.1	0	-3.28908
RN7SL711P	0	-3.28908
MIR3155A	0	-3.28908
RN7SL80P	0	-3.28908
RN7SL136P	0	-3.28908
PA2G4P3	0	-3.28908
CTC-479C5.6	0	-3.28908
CTD-3088G3.4	0	-3.28908
SAMD11P1	0	-3.28908
RP11-124N19.3	0	-3.28908
RP11-264L1.3	0	-3.28908
RP11-502H18.2	0	-3.28908
RP11-863P13.2	0	-3.28908
RP11-80F22.8	0	-3.28908
RP11-527L4.2	0	-3.28908
RP11-467I17.1	0	-3.28908
CTD-2576D5.4	0	-3.28908
RP11-170L3.5	0	-3.28908
RP11-308D13.3	0	-3.28908
MKI67IPP4	0	-3.28908
RP11-704C2.1	0	-3.28908
RP11-571O6.1	0	-3.28908
RP4-529N6.2	0	-3.28908
PWRN2	0	-3.28908
RP11-109E24.2	0	-3.28908
RP11-151H2.1	0	-3.28908
AP000997.2	0	-3.28908
RP11-418I22.2	0	-3.28908
RP11-392E22.8	0	-3.28908
RP11-499F3.1	0	-3.28908
RPL21P12	0	-3.28908
RP11-522B15.7	0	-3.28908
CTD-2651B20.4	0	-3.28908
RP13-98N21.2	0	-3.28908
CTD-2240J17.1	0	-3.28908
CTD-2647E9.3	0	-3.28908
CTD-3051D23.3	0	-3.28908
PEBP1P1	0	-3.28908
RP11-112J1.3	0	-3.28908
RP11-998D10.5	0	-3.28908
COX7A2P1	0	-3.28908
RP11-134E15.1	0	-3.28908
RP11-299L17.4	0	-3.28908
RP11-112J1.2	0	-3.28908
RP1-292L20.2	0	-3.28908
RP11-173D3.1	0	-3.28908
RP3-416H24.4	0	-3.28908
RP11-335M9.1	0	-3.28908
RP11-248E9.5	0	-3.28908
RP11-231C14.5	0	-3.28908
PRELID2P1	0	-3.28908
RP11-317N8.4	0	-3.28908
RP11-266O15.4	0	-3.28908
RP11-767I20.1	0	-3.28908
AC005477.1	0	-3.28908
RP11-707G14.8	0	-3.28908
RP11-75L1.1	0	-3.28908
RP11-113C12.4	0	-3.28908
AP002833.1	0	-3.28908
RP11-500M8.4	0	-3.28908
OR8R1P	0	-3.28908
RP11-286N22.10	0	-3.28908
RP11-502N13.2	0	-3.28908
OR7E1P	0	-3.28908
CTD-2026G22.1	0	-3.28908
RP11-672A2.6	0	-3.28908
RP11-736I10.1	0	-3.28908
H2AFZP4	0	-3.28908
OR52B2	0	-3.28908
RP11-701I24.1	0	-3.28908
CTD-2507G9.1	0	-3.28908
SSU72P2	0	-3.28908
RP11-25D10.2	0	-3.28908
ARL6IP1P3	0	-3.28908
RP11-687M24.8	0	-3.28908
OPCML-IT1	0	-3.28908
CTD-2516F10.4	0	-3.28908
RP11-661A12.5	0	-3.28908
TUBB8P5	0	-3.28908
CTB-180C19.1	0	-3.28908
RP11-267M23.3	0	-3.28908
RP11-398G24.2	0	-3.28908
CTB-43E15.4	0	-3.28908
CTC-340I23.2	0	-3.28908
RP11-99H20.1	0	-3.28908
RP11-431M3.2	0	-3.28908
KB-173C10.1	0	-3.28908
RP11-350F16.1	0	-3.28908
RP11-115I9.1	0	-3.28908
RP11-536K17.1	0	-3.28908
RP11-255L13.1	0	-3.28908
CTD-2320G14.2	0	-3.28908
KB-1184D12.1	0	-3.28908
CTD-2374C24.1	0	-3.28908
RP11-90P5.4	0	-3.28908
AC083843.3	0	-3.28908
RP11-962G15.1	0	-3.28908
AC011343.1	0	-3.28908
RP11-546B8.3	0	-3.28908
RNA5SP340	0	-3.28908
SCARNA24	0	-3.28908
RN7SKP84	0	-3.28908
RNU6-1191P	0	-3.28908
AC019330.2	0	-3.28908
RNU6-107P	0	-3.28908
Y_RNA	0	-3.28908
SNORD116-30	0	-3.28908
RNU1-143P	0	-3.28908
RNU6-1095P	0	-3.28908
RP11-534L6.5	0	-3.28908
YTHDF1P1	0	-3.28908
RP11-231G15.2	0	-3.28908
RP11-415C15.1	0	-3.28908
AC005355.1	0	-3.28908
RP11-392E22.5	0	-3.28908
LINC00492	0	-3.28908
RP11-531A21.4	0	-3.28908
RP11-747H12.3	0	-3.28908
RP11-46H11.3	0	-3.28908
RP11-511B7.1	0	-3.28908
AC004066.3	0	-3.28908
RP11-785F11.1	0	-3.28908
ALDH1L1-AS1	0	-3.28908
CTC-498M16.2	0	-3.28908
RP11-399F2.2	0	-3.28908
RP11-848G14.5	0	-3.28908
AC107982.4	0	-3.28908
CTB-131B5.2	0	-3.28908
LINC00500	0	-3.28908
RP11-374A4.1	0	-3.28908
RP11-473L15.3	0	-3.28908
RP11-326I11.1	0	-3.28908
RP11-598F7.1	0	-3.28908
RP11-231G15.3	0	-3.28908
RP11-639F1.1	0	-3.28908
RP11-586L23.1	0	-3.28908
RP11-302F12.3	0	-3.28908
RP11-247C2.2	0	-3.28908
RP11-386B13.4	0	-3.28908
AC005351.1	0	-3.28908
RP11-294O2.1	0	-3.28908
OR2AE1	0	-3.28908
RN7SL446P	0	-3.28908
RN7SL268P	0	-3.28908
AP000235.3	0	-3.28908
RP11-641C17.1	0	-3.28908
RP11-221E20.5	0	-3.28908
NBPF5P	0	-3.28908
IGLVIVOR22-2	0	-3.28908
RN7SL734P	0	-3.28908
LINC00359	0	-3.28908
PRAMEF4	0	-3.28908
RP11-47P18.2	0	-3.28908
RP11-556G22.1	0	-3.28908
RPS24P16	0	-3.28908
RN7SL685P	0	-3.28908
DNAJB8-AS1	0	-3.28908
AF224669.3	0	-3.28908
RP11-278L15.3	0	-3.28908
RP11-420J11.2	0	-3.28908
RN7SL385P	0	-3.28908
RP11-572M11.1	0	-3.28908
RP11-454C18.1	0	-3.28908
KRBOX1	0	-3.28908
RPS4XP15	0	-3.28908
RP11-366M4.1	0	-3.28908
L1TD1	0	-3.28908
RPS27P26	0	-3.28908
RP11-90P5.5	0	-3.28908
LILRA2	0	-3.28908
RP11-246A10.1	0	-3.28908
RN7SL672P	0	-3.28908
MYADML	0	-3.28908
HMGN1P7	0	-3.28908
CTB-118N6.1	0	-3.28908
RPS29P2	0	-3.28908
snoU13	0	-3.28908
AL353763.1	0	-3.28908
MIR1976	0	-3.28908
AC008122.1	0	-3.28908
snoU13	0	-3.28908
snoU13	0	-3.28908
snoU13	0	-3.28908
AC008869.1	0	-3.28908
RP11-160C18.4	0	-3.28908
OR7E140P	0	-3.28908
ATP6V0E1P3	0	-3.28908
RP11-38O23.7	0	-3.28908
AC062020.2	0	-3.28908
HNRNPA1P39	0	-3.28908
AC007740.1	0	-3.28908
NPAP1P3	0	-3.28908
VDAC1P11	0	-3.28908
RP11-423E7.1	0	-3.28908
NRBF2P3	0	-3.28908
RP11-321L2.2	0	-3.28908
RP3-455H14.1	0	-3.28908
RP5-1065J22.2	0	-3.28908
PIEZO1P2	0	-3.28908
RP11-497H16.2	0	-3.28908
AC092661.1	0	-3.28908
XXbac-B476C20.11	0	-3.28908
LINC00347	0	-3.28908
SIX3-AS1	0	-3.28908
AC100848.1	0	-3.28908
RP5-865N13.1	0	-3.28908
RP11-402G3.6	0	-3.28908
AC023347.1	0	-3.28908
RP1-230L10.1	0	-3.28908
AC007556.3	0	-3.28908
OR7E62P	0	-3.28908
RP11-428L9.1	0	-3.28908
NUS1P3	0	-3.28908
RP11-179H18.4	0	-3.28908
HSPA8P20	0	-3.28908
RP11-459O1.2	0	-3.28908
AC003080.4	0	-3.28908
RP11-730A19.9	0	-3.28908
RP11-336N8.2	0	-3.28908
EIF3LP2	0	-3.28908
RP5-1022P6.3	0	-3.28908
NFU1P2	0	-3.28908
RP11-111I12.1	0	-3.28908
LPCAT2BP	0	-3.28908
RPS24P6	0	-3.28908
HDAC1P2	0	-3.28908
RP4-717M23.2	0	-3.28908
RP11-191L9.5	0	-3.28908
AC062020.1	0	-3.28908
OR52U1P	0	-3.28908
MTND1P13	0	-3.28908
AC093642.6	0	-3.28908
RP5-1120P11.3	0	-3.28908
RFESDP1	0	-3.28908
RP3-354J5.3	0	-3.28908
AC007919.19	0	-3.28908
GS1-600G8.3	0	-3.28908
RBM22P5	0	-3.28908
RP11-545P6.2	0	-3.28908
RP11-176F3.7	0	-3.28908
LINC00309	0	-3.28908
RP11-51G5.1	0	-3.28908
RPL31P2	0	-3.28908
RP4-601K24.1	0	-3.28908
ARHGAP26-IT1	0	-3.28908
RP11-508N12.2	0	-3.28908
RP11-364B14.3	0	-3.28908
RP11-95M15.1	0	-3.28908
CLUHP5	0	-3.28908
AC016739.1	0	-3.28908
RP4-705O1.1	0	-3.28908
PGAM1P3	0	-3.28908
SPATA31C1	0	-3.28908
RP11-173G21.1	0	-3.28908
AF003626.1	0	-3.28908
AC009237.13	0	-3.28908
HSPD1P21	0	-3.28908
RP11-524G24.2	0	-3.28908
MARK2P12	0	-3.28908
AC010975.1	0	-3.28908
CICP3	0	-3.28908
RP3-425P12.5	0	-3.28908
RP5-881L22.4	0	-3.28908
RP11-666A1.4	0	-3.28908
OR2A9P	0	-3.28908
SNRPD2P1	0	-3.28908
MYLKP1	0	-3.28908
RP11-57H12.5	0	-3.28908
MRPS18CP6	0	-3.28908
RP11-253D19.1	0	-3.28908
RP1-23K20.2	0	-3.28908
VN1R4	0	-3.28908
RP11-483M24.2	0	-3.28908
RP11-251M1.1	0	-3.28908
AP000593.5	0	-3.28908
C14orf144	0	-3.28908
CYP1D1P	0	-3.28908
AC098826.5	0	-3.28908
AC114755.3	0	-3.28908
RP4-544H6.2	0	-3.28908
RPL31P12	0	-3.28908
LINC00658	0	-3.28908
RP6-206I17.3	0	-3.28908
RP11-196G18.1	0	-3.28908
RP11-735G4.1	0	-3.28908
TERF1P5	0	-3.28908
VN2R10P	0	-3.28908
NMD3P1	0	-3.28908
LL0XNC01-221F2.2	0	-3.28908
RP11-196I18.4	0	-3.28908
CTA-85E5.6	0	-3.28908
AC073331.2	0	-3.28908
NRG3-AS1	0	-3.28908
RP11-71C5.2	0	-3.28908
RP11-736E3.1	0	-3.28908
RP3-509I19.1	0	-3.28908
AC019100.3	0	-3.28908
RP11-481K9.4	0	-3.28908
AC092484.1	0	-3.28908
RP13-228J13.9	0	-3.28908
RP11-190J1.3	0	-3.28908
RP11-445O16.3	0	-3.28908
AC019129.2	0	-3.28908
WARS2-IT1	0	-3.28908
RP11-309L24.6	0	-3.28908
AC007403.3	0	-3.28908
RP11-145E17.2	0	-3.28908
CYCSP32	0	-3.28908
AK4P4	0	-3.28908
AL356806.3	0	-3.28908
HTATSF1P	0	-3.28908
HMGN2P18	0	-3.28908
SDCBP2P1	0	-3.28908
AC108066.1	0	-3.28908
RNU6-516P	0	-3.28908
RN7SKP114	0	-3.28908
AC007131.1	0	-3.28908
RP11-404E6.1	0	-3.28908
AC068669.1	0	-3.28908
AC079753.1	0	-3.28908
SNORA11	0	-3.28908
MIR1285-2	0	-3.28908
U3	0	-3.28908
RP11-69L16.3	0	-3.28908
PIP5K1P1	0	-3.28908
PTGES3P2	0	-3.28908
RPL10P1	0	-3.28908
RP3-334F4.2	0	-3.28908
MIR933	0	-3.28908
ESRRAP1	0	-3.28908
GAB4	0	-3.28908
AP003041.1	0	-3.28908
DEFB115	0	-3.28908
RPS7P6	0	-3.28908
SPATA31D1	0	-3.28908
MS4A4E	0	-3.28908
HIGD1C	0	-3.28908
FOXI3	0	-3.28908
KRT8P14	0	-3.28908
SETP21	0	-3.28908
HNRNPA1P13	0	-3.28908
RP11-972K6.1	0	-3.28908
CTB-47B8.5	0	-3.28908
CLNS1AP1	0	-3.28908
AC023632.1	0	-3.28908
TSSK1B	0	-3.28908
TRAJ5	0	-3.28908
TRAV8-1	0	-3.28908
AC079005.1	0	-3.28908
MIR196A1	0	-3.28908
MIR574	0	-3.28908
MIR19B2	0	-3.28908
MIR542	0	-3.28908
MIR556	0	-3.28908
MIR20B	0	-3.28908
RNU6-246P	0	-3.28908
Y_RNA	0	-3.28908
Y_RNA	0	-3.28908
Y_RNA	0	-3.28908
Y_RNA	0	-3.28908
RNU6-1062P	0	-3.28908
KRTAP19-8	0	-3.28908
SERPINB4	0	-3.28908
IFITM5	0	-3.28908
RP11-542P2.1	0	-3.28908
SLC10A5P1	0	-3.28908
REXO1L1	0	-3.28908
PRSS3P4	0	-3.28908
FOXD4L5	0	-3.28908
C9orf57	0	-3.28908
TRIM51BP	0	-3.28908
RP11-552E4.3	0	-3.28908
AWAT1	0	-3.28908
LIPK	0	-3.28908
LDLRAD1	0	-3.28908
AC100852.1	0	-3.28908
AC006019.3	0	-3.28908
Y_RNA	0	-3.28908
RNA5SP37	0	-3.28908
Y_RNA	0	-3.28908
RNU6-1276P	0	-3.28908
RNA5SP130	0	-3.28908
SNORD114-23	0	-3.28908
RNU6-161P	0	-3.28908
SNORA22	0	-3.28908
RNU6-28P	0	-3.28908
MIR342	0	-3.28908
GRM3	0	-3.28908
BMS1P9	0	-3.28908
OR2T6	0	-3.28908
SLC22A6	0	-3.28908
IGKV7-3	0	-3.28908
OR51C1P	0	-3.28908
AC018892.9	0	-3.28908
CYP26C1	0	-3.28908
LINC00207	0	-3.28908
TAS2R42	0	-3.28908
RFX6	0	-3.28908
C15orf32	0	-3.28908
C10orf120	0	-3.28908
AC009365.3	0	-3.28908
KCNB2	0	-3.28908
FAM181B	0	-3.28908
FER1L6-AS1	0	-3.28908
OR52B1P	0	-3.28908
ALX1	0	-3.28908
FAM71C	0	-3.28908
SPDYE7P	0	-3.28908
OR13D1	0	-3.28908
LINC00314	0	-3.28908
OR2T8	0	-3.28908
CD19	0	-3.28908
LY6H	0	-3.28908
AQP7P4	0	-3.28908
LINC00302	0	-3.28908
GPR152	0	-3.28908
VN2R1P	0	-3.28908
FAM47DP	0	-3.28908
KRT28	0	-3.28908
ADH6	0	-3.28908
OR5T3	0	-3.28908
PAH	0	-3.28908
MROH2B	0	-3.28908
OR2K2	0	-3.28908
OBP2B	0	-3.28908
LINC00208	0	-3.28908
OR10G3	0	-3.28908
C16orf92	0	-3.28908
GABRB3	0	-3.28908
CLRN1	0	-3.28908
OXER1	0	-3.28908
C1orf87	0	-3.28908
TTLL10	0	-3.28908
CD1C	0	-3.28908
COX6A2	0	-3.28908
PRG3	0	-3.28908
VSIG4	0	-3.28908
GPR26	0	-3.28908
FEZF2	0	-3.28908
ST6GAL2	0	-3.28908
ASXL3	0	-3.28908
TTLL8	0	-3.28908
RHOXF2	0	-3.28908
CST8	0	-3.28908
BARHL1	0	-3.28908
CCDC70	0	-3.28908
OBP2A	0	-3.28908
TAS2R8	0	-3.28908
EQTN	0	-3.28908
CNTN3	0	-3.28908
SULT1E1	0	-3.28908
UGT2B10	0	-3.28908
CCL1	0	-3.28908
EYA1	0	-3.28908
PAGE4	0	-3.28908
RPS10L	0	-3.28908
BRINP1	0	-3.28908
MAGEC2	0	-3.28908
LGALS14	0	-3.28908
RP5-827C21.6	1.77358	-3.28906
CMP21-97G8.2	1.77358	-3.28906
RP11-799N11.1	1.77358	-3.28906
RP11-392O18.2	1.77358	-3.28906
CTC-559E9.9	1.77358	-3.28906
RP4-799G3.1	1.77358	-3.28906
RP11-728B21.3	1.77358	-3.28906
RP11-849F2.10	1.77358	-3.28906
RP11-550I24.3	1.77358	-3.28906
RP11-58B17.2	1.77358	-3.28906
AC010642.2	1.77358	-3.28906
RP11-542M13.2	1.77358	-3.28906
CTD-3023J11.2	1.77358	-3.28906
AC005387.2	1.77358	-3.28906
CTD-2587H19.1	1.77358	-3.28906
CTC-518B2.12	1.77358	-3.28906
CTD-2620I22.3	1.77358	-3.28906
CCDC177	1.77358	-3.28906
CCL15	1.77358	-3.28906
AC010649.1	1.77358	-3.28906
CTD-2231E14.5	1.77358	-3.28906
RP11-1094M14.8	1.77358	-3.28906
RP11-397A16.1	1.77358	-3.28906
MIR132	1.77358	-3.28906
RP11-383D22.1	1.77358	-3.28906
RP11-677O4.6	1.77358	-3.28906
RP11-807E13.2	1.77358	-3.28906
AC010327.1	1.77358	-3.28906
RN7SL142P	1.77358	-3.28906
MIR5002	1.77358	-3.28906
MIR4725	1.77358	-3.28906
AP006564.1	1.77358	-3.28906
MIR4502	1.77358	-3.28906
MIR3691	1.77358	-3.28906
MIR5696	1.77358	-3.28906
RN7SL131P	1.77358	-3.28906
CTC-525D6.1	1.77358	-3.28906
MIR3180-5	1.77358	-3.28906
SCML2P1	1.77358	-3.28906
RP11-746B8.1	1.77358	-3.28906
SNORD39	1.77358	-3.28906
RP11-285E9.6	1.77358	-3.28906
RP11-386P4.1	1.77358	-3.28906
CTC-264K15.6	1.77358	-3.28906
LA16c-325D7.1	1.77358	-3.28906
RP11-46I8.1	1.77358	-3.28906
RP11-533E19.2	1.77358	-3.28906
RP11-455F5.4	1.77358	-3.28906
RP11-44I10.3	1.77358	-3.28906
RP11-120K18.3	1.77358	-3.28906
RP11-114H24.7	1.77358	-3.28906
RP11-844G16.1	1.77358	-3.28906
RP11-545A16.4	1.77358	-3.28906
RARRES2P6	1.77358	-3.28906
RP11-382N13.3	1.77358	-3.28906
RP11-854K16.3	1.77358	-3.28906
CTD-2144E22.8	1.77358	-3.28906
CTC-391G2.1	1.77358	-3.28906
RP11-352B15.2	1.77358	-3.28906
RP11-883G14.3	1.77358	-3.28906
TPST2P1	1.77358	-3.28906
LA16c-429E7.1	1.77358	-3.28906
RP11-386M24.6	1.77358	-3.28906
CTA-481E9.3	1.77358	-3.28906
RP11-182J23.1	1.77358	-3.28906
RP11-284N8.3	1.77358	-3.28906
RP11-348B17.1	1.77358	-3.28906
RP11-568G20.2	1.77358	-3.28906
RP11-335K5.2	1.77358	-3.28906
RP11-50C13.2	1.77358	-3.28906
RP11-162I7.1	1.77358	-3.28906
RP11-809H16.4	1.77358	-3.28906
RP11-736P16.1	1.77358	-3.28906
DUX4L19	1.77358	-3.28906
RP11-131H24.4	1.77358	-3.28906
CTD-2007A10.1	1.77358	-3.28906
RP11-474N8.5	1.77358	-3.28906
OR9A4	1.77358	-3.28906
RP11-629O19.1	1.77358	-3.28906
RP11-843B15.1	1.77358	-3.28906
RP11-295G12.1	1.77358	-3.28906
LINC00609	1.77358	-3.28906
RP11-244H18.3	1.77358	-3.28906
LINC00508	1.77358	-3.28906
RP11-749H20.1	1.77358	-3.28906
CCL3L3	1.77358	-3.28906
RP11-664H17.1	1.77358	-3.28906
RP11-408I18.9	1.77358	-3.28906
AL391319.1	1.77358	-3.28906
RMST	1.77358	-3.28906
GNAI2P1	1.77358	-3.28906
RP11-292I17.1	1.77358	-3.28906
RP11-867G2.6	1.77358	-3.28906
TRAV1-1	1.77358	-3.28906
RP11-379J13.2	1.77358	-3.28906
LINC00681	1.77358	-3.28906
AF238378.7	1.77358	-3.28906
RFPL4AP1	1.77358	-3.28906
RP11-168K9.2	1.77358	-3.28906
OR7E160P	1.77358	-3.28906
RP5-903G2.2	1.77358	-3.28906
CYCSP26	1.77358	-3.28906
OR4A1P	1.77358	-3.28906
RP11-211C9.1	1.77358	-3.28906
RP11-152K4.2	1.77358	-3.28906
RP11-252I14.2	1.77358	-3.28906
CTB-140J7.2	1.77358	-3.28906
RP11-1134I14.6	1.77358	-3.28906
RP11-13N12.1	1.77358	-3.28906
IGKV1OR22-1	1.77358	-3.28906
RP11-473J6.1	1.77358	-3.28906
RP11-44N12.4	1.77358	-3.28906
EVX1-AS	1.77358	-3.28906
RP11-44D19.1	1.77358	-3.28906
RP11-550I15.1	1.77358	-3.28906
RNA5SP230	1.77358	-3.28906
SNORA62	1.77358	-3.28906
RNA5SP470	1.77358	-3.28906
RP5-1065J22.4	1.77358	-3.28906
RP11-844P9.1	1.77358	-3.28906
CTB-51A17.1	1.77358	-3.28906
RP11-401E5.2	1.77358	-3.28906
CTD-2335O3.3	1.77358	-3.28906
CTD-2297D10.1	1.77358	-3.28906
DNM1P17	1.77358	-3.28906
DCAF13P2	1.77358	-3.28906
PPM1AP1	1.77358	-3.28906
RP11-136K7.2	1.77358	-3.28906
RP11-340A13.3	1.77358	-3.28906
GIMD1	1.77358	-3.28906
RP11-300M6.1	1.77358	-3.28906
ANKRD33B-AS1	1.77358	-3.28906
RP13-401N8.3	1.77358	-3.28906
RP11-584P21.4	1.77358	-3.28906
RP11-791G16.5	1.77358	-3.28906
CTD-2151L9.2	1.77358	-3.28906
RP11-116O11.2	1.77358	-3.28906
RP11-2N5.2	1.77358	-3.28906
CTD-2224J9.7	1.77358	-3.28906
FABP5P12	1.77358	-3.28906
RP11-772C9.1	1.77358	-3.28906
RP11-701P16.4	1.77358	-3.28906
RP11-25L5.2	1.77358	-3.28906
CTD-2251F13.1	1.77358	-3.28906
RP11-362M19.1	1.77358	-3.28906
RP11-419C19.2	1.77358	-3.28906
RP11-432M8.18	1.77358	-3.28906
PGAM1P1	1.77358	-3.28906
HMGB1P30	1.77358	-3.28906
CTC-512J14.1	1.77358	-3.28906
RP5-839B4.8	1.77358	-3.28906
RP11-439C8.2	1.77358	-3.28906
RP11-434O22.1	1.77358	-3.28906
ANTXRLP1	1.77358	-3.28906
RP11-445N18.7	1.77358	-3.28906
RP11-662B19.1	1.77358	-3.28906
ATP5G1P3	1.77358	-3.28906
LA16c-3G11.7	1.77358	-3.28906
RN7SL704P	1.77358	-3.28906
RARRES2P1	1.77358	-3.28906
RN7SL369P	1.77358	-3.28906
RP11-446H18.1	1.77358	-3.28906
RN7SL541P	1.77358	-3.28906
OR7E53P	1.77358	-3.28906
RPS26P49	1.77358	-3.28906
Y_RNA	1.77358	-3.28906
snoU13	1.77358	-3.28906
snoU13	1.77358	-3.28906
RNU7-107P	1.77358	-3.28906
snoU13	1.77358	-3.28906
RNU7-122P	1.77358	-3.28906
RP11-241K18.2	1.77358	-3.28906
RP11-460I13.6	1.77358	-3.28906
RP11-667F9.2	1.77358	-3.28906
LL0XNC01-105G4.3	1.77358	-3.28906
RP11-118H17.1	1.77358	-3.28906
HMGB3P12	1.77358	-3.28906
AC008268.2	1.77358	-3.28906
OR4A47	1.77358	-3.28906
RP11-24B13.1	1.77358	-3.28906
AC109589.1	1.77358	-3.28906
CEACAMP8	1.77358	-3.28906
RP11-348H3.2	1.77358	-3.28906
RP11-239E10.2	1.77358	-3.28906
HNRNPA1P73	1.77358	-3.28906
AC009413.2	1.77358	-3.28906
RP1-63P18.2	1.77358	-3.28906
AP001891.1	1.77358	-3.28906
RP4-799P18.3	1.77358	-3.28906
HNRNPDLP3	1.77358	-3.28906
AC007875.3	1.77358	-3.28906
AC061961.2	1.77358	-3.28906
RP5-1185H19.2	1.77358	-3.28906
AC018442.1	1.77358	-3.28906
AC112211.3	1.77358	-3.28906
RP11-470L19.2	1.77358	-3.28906
AC114765.2	1.77358	-3.28906
RP4-537K23.4	1.77358	-3.28906
RP5-865N13.2	1.77358	-3.28906
FABP7P2	1.77358	-3.28906
AC010983.1	1.77358	-3.28906
AC018685.1	1.77358	-3.28906
AC108448.3	1.77358	-3.28906
LINC00458	1.77358	-3.28906
AC105342.1	1.77358	-3.28906
RP11-52J3.3	1.77358	-3.28906
FTH1P27	1.77358	-3.28906
RP11-353N4.5	1.77358	-3.28906
MTND4P26	1.77358	-3.28906
FAM58BP	1.77358	-3.28906
PSMA6P3	1.77358	-3.28906
PIRT	1.77358	-3.28906
RP11-867G2.5	1.77358	-3.28906
RP11-218D6.4	1.77358	-3.28906
OR5H15	1.77358	-3.28906
RP11-296A18.5	1.77358	-3.28906
DSCR10	1.77358	-3.28906
ACTBP12	1.77358	-3.28906
RP11-490D19.8	1.77358	-3.28906
TTTY20	1.77358	-3.28906
RP11-342C20.2	1.77358	-3.28906
RPL23AP35	1.77358	-3.28906
CTB-164L20.1	1.77358	-3.28906
RP11-123G9.1	1.77358	-3.28906
RP11-360D2.1	1.77358	-3.28906
AC104782.3	1.77358	-3.28906
AC102953.6	1.77358	-3.28906
RP11-63G10.2	1.77358	-3.28906
AC024937.6	1.77358	-3.28906
AC006994.1	1.77358	-3.28906
RP11-394O9.1	1.77358	-3.28906
RP11-395C3.1	1.77358	-3.28906
DDX10P2	1.77358	-3.28906
RP5-1100I6.2	1.77358	-3.28906
RP11-135A1.3	1.77358	-3.28906
RP4-620E11.5	1.77358	-3.28906
RP11-504E21.1	1.77358	-3.28906
RP4-726N1.2	1.77358	-3.28906
AC073065.3	1.77358	-3.28906
KRT223P	1.77358	-3.28906
AC025627.7	1.77358	-3.28906
RP11-404F10.2	1.77358	-3.28906
RP1-309H15.2	1.77358	-3.28906
AC011897.2	1.77358	-3.28906
RP11-109G10.2	1.77358	-3.28906
AC106874.1	1.77358	-3.28906
NPM1P30	1.77358	-3.28906
AC121251.1	1.77358	-3.28906
RP4-663N10.1	1.77358	-3.28906
OR5P4P	1.77358	-3.28906
AC016730.1	1.77358	-3.28906
RP11-118D22.3	1.77358	-3.28906
ISCA1P6	1.77358	-3.28906
BTF3P13	1.77358	-3.28906
RP11-433J20.2	1.77358	-3.28906
AC079779.7	1.77358	-3.28906
AC012593.1	1.77358	-3.28906
AC092155.4	1.77358	-3.28906
BTBD9-AS1	1.77358	-3.28906
RP11-476F14.1	1.77358	-3.28906
CLCP2	1.77358	-3.28906
RP1-30E17.2	1.77358	-3.28906
AP001055.6	1.77358	-3.28906
RPL21P107	1.77358	-3.28906
RP11-123N4.4	1.77358	-3.28906
RP11-409K20.7	1.77358	-3.28906
HSFY4P	1.77358	-3.28906
RP1-231P7P.1	1.77358	-3.28906
DDX11L1	1.77358	-3.28906
RP11-93P10.2	1.77358	-3.28906
RNY3P8	1.77358	-3.28906
MIR1538	1.77358	-3.28906
RNU6-1267P	1.77358	-3.28906
RN7SKP56	1.77358	-3.28906
RNA5SP201	1.77358	-3.28906
RNU6-588P	1.77358	-3.28906
AC120045.2	1.77358	-3.28906
AC079804.1	1.77358	-3.28906
RP3-403A15.1	1.77358	-3.28906
AC093802.1	1.77358	-3.28906
AMZ2P2	1.77358	-3.28906
RP11-214N16.2	1.77358	-3.28906
ANXA2P3	1.77358	-3.28906
RP11-790I12.1	1.77358	-3.28906
CYCSP55	1.77358	-3.28906
RP11-568J23.1	1.77358	-3.28906
AC011500.1	1.77358	-3.28906
UGT2B11	1.77358	-3.28906
PHBP7	1.77358	-3.28906
RP11-432F4.2	1.77358	-3.28906
CCL14	1.77358	-3.28906
NDUFAF4P2	1.77358	-3.28906
KRT18P68	1.77358	-3.28906
VN2R17P	1.77358	-3.28906
MIR708	1.77358	-3.28906
MIR30A	1.77358	-3.28906
MIR192	1.77358	-3.28906
RNU6-549P	1.77358	-3.28906
Y_RNA	1.77358	-3.28906
RNU6-730P	1.77358	-3.28906
Y_RNA	1.77358	-3.28906
Z69890.1	1.77358	-3.28906
OR7E136P	1.77358	-3.28906
PRAMEF11	1.77358	-3.28906
TRIM49C	1.77358	-3.28906
RP11-188C12.3	1.77358	-3.28906
AC092811.1	1.77358	-3.28906
SNORD14	1.77358	-3.28906
Y_RNA	1.77358	-3.28906
RN7SKP118	1.77358	-3.28906
RNU1-20P	1.77358	-3.28906
Y_RNA	1.77358	-3.28906
Y_RNA	1.77358	-3.28906
C1orf68	1.77358	-3.28906
AADACL2	1.77358	-3.28906
OR4Q2	1.77358	-3.28906
OR7E12P	1.77358	-3.28906
CXXC11	1.77358	-3.28906
OR51I2	1.77358	-3.28906
KRTAP21-2	1.77358	-3.28906
KLK12	1.77358	-3.28906
KRT3	1.77358	-3.28906
FAM47A	1.77358	-3.28906
AF207550.1	1.77358	-3.28906
CTC-512J14.7	1.77358	-3.28906
RPL7AP28	1.77358	-3.28906
KCTD8	1.77358	-3.28906
HIST2H2AA3	1.77358	-3.28906
OR5P2	1.77358	-3.28906
HIST2H4B	1.77358	-3.28906
C12orf36	1.77358	-3.28906
ZNF366	1.77358	-3.28906
RPL7L1P11	1.77358	-3.28906
PFN1P10	1.77358	-3.28906
RP11-404O13.5	1.77358	-3.28906
HMGB4	1.77358	-3.28906
C20orf166	1.77358	-3.28906
NLRP13	1.77358	-3.28906
XAGE5	1.77358	-3.28906
DDI1	1.77358	-3.28906
PGK2	1.77358	-3.28906
OR1M1	1.77358	-3.28906
BOLA2B	1.77358	-3.28906
BRD7P3	1.77358	-3.28906
PMCHL2	1.77358	-3.28906
KLK13	1.77358	-3.28906
OR51E2	1.77358	-3.28906
TBC1D21	1.77358	-3.28906
TMCO5A	1.77358	-3.28906
OR1Q1	1.77358	-3.28906
DEFA4	1.77358	-3.28906
CCDC27	1.77358	-3.28906
HS3ST6	1.77358	-3.28906
CCL15-CCL14	1.77358	-3.28906
CYP11B1	1.77358	-3.28906
AMICA1	1.77358	-3.28906
CLEC1A	1.77358	-3.28906
CABS1	1.77358	-3.28906
METTL21C	1.77358	-3.28906
OR1J1	1.77358	-3.28906
KLRD1	1.77358	-3.28906
TEX13A	1.77358	-3.28906
KRT17P1	1.77358	-3.28906
WNT1	1.77358	-3.28906
SCGB2A1	1.77358	-3.28906
GLP1R	1.77358	-3.28906
IL26	1.77358	-3.28906
PAX4	1.77358	-3.28906
CEACAM5	1.77358	-3.28906
C14orf105	1.77358	-3.28906
CMA1	1.77358	-3.28906
ACSM2B	1.77358	-3.28906
SLC13A2	1.77358	-3.28906
RP11-302L19.3	1.77961	-3.28903
AC079602.1	1.77961	-3.28903
RP4-713A8.1	1.77961	-3.28903
RP1-274L7.3	1.77961	-3.28903
RP11-289A15.1	1.77961	-3.28903
RP11-269M20.2	1.77961	-3.28903
[truncated: 34,303 more rows]
