# Supplementary material for: Targeting cIAP2 in a novel senolytic strategy prevents glioblastoma recurrence after radiotherapy
Source: EMBO Mol Med. 2025 Feb 19;17(4):645–78. doi: 10.1038/s44321-025-00201-x (PMC11982261; doi:10.1038/s44321-025-00201-x)
Supplement: Supplementary file 5 — Source data Fig. 3 [file 44321_2025_201_MOESM5_ESM.zip › Fig3/Fig3c Kaplan/BIRC3 CGGA.xlsx]

## Sheet: cIAP2 CGGA
	Overall Survival (months)	High (n=403)	Low (n=117)
CGGA_1415	89.3918	0
CGGA_P7	3.61644	1
CGGA_1255	3.87945	1
CGGA_P143	8.58082	1
CGGA_1551	11.4082	1
CGGA_1612	23.6055	1
CGGA_1208	5.29315	1
CGGA_107	70.8822	1
CGGA_1134	1.93973	1
CGGA_1106	13.8082	1
CGGA_135	63.2548	1
CGGA_1946	4.66849	1
CGGA_1601	23.3425	1
CGGA_1434	2.20274	1
CGGA_1586	7.6274	1
CGGA_1953	2.4	1
CGGA_P182	49.7096	0
CGGA_1457	10.2575	1
CGGA_1382	9.33699	1
CGGA_1626	22.8822	1
CGGA_1480	13.3151	1
CGGA_1603	11.7041	1
CGGA_1708	36.8877	1
CGGA_1706	67.989	0
CGGA_1451	14.4	1
CGGA_1658	51.748	1
CGGA_1866	4.17534	1
CGGA_1492	8.81096	1
CGGA_1452	15.3863	1
CGGA_1507	23.5069	1
CGGA_1459	16.537	1
CGGA_1744	63.6493	0
CGGA_1546	7.33151	1
CGGA_1433	12.9534	1
CGGA_1972	42.4438	0
CGGA_1815	6.08219	1
CGGA_P585	11.3096	1
CGGA_1391	14.0055	0
CGGA_P160	7.2	1
CGGA_1663	9.53425	1
CGGA_1687	69.6329	0
CGGA_1443	87.6164	0
CGGA_810	18.1151	1
CGGA_1875	51.2219	0
CGGA_1690	19.463	1
CGGA_869	17.6548	0
CGGA_1698	12.7562	1
CGGA_530	16.6356	1
CGGA_1814	7.26575	1
CGGA_P147	28.3726	1
CGGA_P163	28.1096	1
CGGA_1108	22.4877	1
CGGA_108	12.0329	1
CGGA_703	44.548	1
CGGA_1811	9.99452	1
CGGA_P28	3.51781	1
CGGA_P102	41.7206	1
CGGA_1058	32.7123	1
CGGA_1066	23.7699	1
CGGA_1682	11.3425	1
CGGA_1901	17.7534	1
CGGA_P415	6.41096	1
CGGA_1659	12.7233	1
CGGA_1228	86.3342	0
CGGA_106	165.304	0
CGGA_2078	9.20548	1
CGGA_1392	15.5507	1
CGGA_P177	47.4082	0
CGGA_863	68.1534	1
CGGA_P157	15.452	1
CGGA_1075	13.0849	1
CGGA_1769	60.9534	0
CGGA_1911	47.7041	0
CGGA_P311	40.9973	0
CGGA_1538	8.12055	1
CGGA_2008	1.44657	1
CGGA_1563	79.6603	0
CGGA_1282	36.6904	1
CGGA_1597	5.72055	1
CGGA_1812	25.6438	1
CGGA_1212	75.3534	1
CGGA_1865	2.92603	1
CGGA_1362	92.1863	0
CGGA_P131	52.4712	0
CGGA_1248	4.53699	1
CGGA_1634	12.0329	1
CGGA_P610	11.3425	1
CGGA_492	21.4356	0
CGGA_487	5.12877	1
CGGA_1735	26.7288	1
CGGA_P295	8.97534	1
CGGA_846	98.3342	0
CGGA_721	83.9014	1
CGGA_1535	7.6274	1
CGGA_1461	7.43014	1
CGGA_1505	5.6548	1
CGGA_1337	71.4082	1
CGGA_1476	9.83014	1
CGGA_568	9.36986	1
CGGA_1716	31.2658	1
CGGA_P31	61.9068	0
CGGA_1702	5.52329	1
CGGA_1749	13.1836	1
CGGA_1420	11.9671	1
CGGA_P106	2.33425	1
CGGA_1773	3.41918	1
CGGA_1608	64.2082	0
CGGA_852	5.55616	1
CGGA_1523	82.4548	0
CGGA_652	15.6493	1
CGGA_1260	5.81918	1
CGGA_1410	27.1233	1
CGGA_139	22.8164	1
CGGA_1817	13.1178	1
CGGA_1589	11.2438	1
CGGA_P625	5.29315	1
CGGA_2075	8.74521	1
CGGA_2003	25.6438	1
CGGA_1558	4.27397	1
CGGA_1462	5.72055	1
CGGA_861	29.3589	1
CGGA_1912	16.6685	1
CGGA_1596	6.73973	1
CGGA_P510	29.9836	0
CGGA_P144	51.2548	0
CGGA_1417	89.1945	0
CGGA_1057	50.926	1
CGGA_P388	9.63288	1
CGGA_1257	6.31233	1
CGGA_1833	16.2411	1
CGGA_1183	13.4137	1
CGGA_P5	12.4274	1
CGGA_1472	33.6986	1
CGGA_634	86.5644	1
CGGA_1402	90.1479	0
CGGA_2062	1.34794	1
CGGA_1567	27.6164	1
CGGA_1211	100.011	0
CGGA_P159	6.93699	1
CGGA_777	4.8	1
CGGA_P283	43.7589	0
CGGA_831	17.9507	1
CGGA_1591	37.2493	1
CGGA_2046	8.25206	1
CGGA_1709	13.6438	1
CGGA_1387	2.9589	1
CGGA_1353	33.6	1
CGGA_1144	82.3562	0
CGGA_882	33.1397	0
CGGA_1680	19.5945	1
CGGA_1857	5.16164	1
CGGA_1826	1.44657	1
CGGA_705	49.5452	1
CGGA_1739	16.9315	1
CGGA_1650	42.1808	1
CGGA_1736	30.8384	1
CGGA_1819	33.0411	1
CGGA_1624	2.86027	1
CGGA_1223	22.4219	1
CGGA_1694	20.5151	1
CGGA_1473	8.71233	1
CGGA_P520	29.063	0
CGGA_P89	9.66575	1
CGGA_P619	7.7589	1
CGGA_1829	26.3343	0
CGGA_1776	8.51507	1
CGGA_1017	25.2493	1
CGGA_1681	11.3753	1
CGGA_1030	120.46	0
CGGA_1675	70.8164	0
CGGA_1155	45.1397	1
CGGA_P401	25.9068	1
CGGA_1899	5.7863	1
CGGA_1361	92.1863	0
CGGA_482	82.5534	1
CGGA_1543	23.7699	1
CGGA_1613	8.21918	0
CGGA_1503	25.5452	1
CGGA_1580	51.9781	1
CGGA_P358	38.4	0
CGGA_P179	47.8027	0
CGGA_1520	9.76438	1
CGGA_1036	26.4986	1
CGGA_P173	47.6055	0
CGGA_P128	52.1425	0
CGGA_42	93.1068	1
CGGA_P132	52.7014	0
CGGA_1667	71.6712	0
CGGA_1908	9.79726	1
CGGA_2121	11.3753	1
CGGA_1345	92.8767	0
CGGA_1311	35.5069	1
CGGA_1154	12.1315	1
CGGA_1605	10.5534	1
CGGA_1419	8.1863	1
CGGA_1318	49.2164	0
CGGA_825	27.4849	1
CGGA_1380	9.56712	1
CGGA_P337	22.652	1
CGGA_1441	61.874	1
CGGA_336	83.8027	1
CGGA_890	98.0384	1
CGGA_1356	31.1671	1
CGGA_P338	39.3863	0
CGGA_1192	101.26	0
CGGA_1458	4.17534	1
CGGA_730	69.6329	1
CGGA_1536	27.6164	1
CGGA_P111	53.852	0
CGGA_1051	27.5507	1
CGGA_1651	27.6822	1
CGGA_1553	17.7534	1
CGGA_1295	10.1918	1
CGGA_1521	6.73973	1
CGGA_1760	15.0904	1
CGGA_1097	45.3041	1
CGGA_1421	88.7343	0
CGGA_707	108.46	1
CGGA_P145	10.126	1
CGGA_P364	16.274	1
CGGA_1437	34.0932	1
CGGA_1135	40.8986	1
CGGA_521	16.8986	1
CGGA_P20	63.2219	0
CGGA_1548	34.6521	1
CGGA_1670	12	1
CGGA_1321	23.0795	1
CGGA_1195	15.6493	1
CGGA_1623	75.8466	0
CGGA_780	30.3452	1
CGGA_P185	16.5041	1
CGGA_P113	56.1534	0
CGGA_1664	50.2356	1
CGGA_763	10.4877	0
CGGA_619	18.0822	1
CGGA_889	129.633	0
CGGA_2002	18.8055	1
CGGA_1236	6.27945	1
CGGA_1592	52.2082	1
CGGA_P17	63.452	0
CGGA_507	9.92877	1
CGGA_P512	17.7863	1
CGGA_1413	89.4247	0
CGGA_1669	4.56986	1
CGGA_1326	10.5863	1
CGGA_1560	15.0904	1
CGGA_1631	7.26575	1
CGGA_1530	82.0931	0
CGGA_1235	98.7616	0
CGGA_1478	17.8192	1
CGGA_1840	38.7616	0
CGGA_1048	23.1123	0
CGGA_503	144.986	0
CGGA_1152	105.238	0
CGGA_P87	7.89041	1
CGGA_1644	5.68767	1
CGGA_1820	2.53151	1
CGGA_1758	13.611	1
CGGA_290	155.343	0
CGGA_1526	82.2575	0
CGGA_1906	34.6521	1
CGGA_P86	55.6932	0
CGGA_P280	44.1206	0
CGGA_P110	26.3014	1
CGGA_P508	12.3945	1
CGGA_1269	96.0986	0
CGGA_1720	65.5562	0
CGGA_P112	27.4192	1
CGGA_1862	3.61644	1
CGGA_1533	40.011	1
CGGA_P18	12.7233	1
CGGA_1729	8.02192	1
CGGA_1743	44.7452	1
CGGA_1501	7.29863	1
CGGA_P142	51.2219	0
CGGA_2053	33.8959	0
CGGA_1371	91.7589	0
CGGA_1002	10.0274	1
CGGA_1750	8.21918	1
CGGA_2047	19.6603	1
CGGA_1854	53.4575	0
CGGA_1559	19.8247	1
CGGA_1541	2.20274	1
CGGA_P100	8.81096	1
CGGA_1537	3.18904	1
CGGA_P308	18.5096	1
CGGA_P98	10.4219	1
CGGA_1703	52.3397	0
CGGA_867	12.0657	1
CGGA_1572	5.26027	1
CGGA_P501	30.4438	0
CGGA_1656	4.89863	1
CGGA_1594	15.7808	0
CGGA_358	4.01096	1
CGGA_1041	118.126	0
CGGA_1273	80.1534	0
CGGA_1481	4.30685	1
CGGA_1226	22.0274	1
CGGA_1178	13.874	1
CGGA_J50	55.6603	1
CGGA_1645	65.6219	0
CGGA_1159	104.581	0
CGGA_1583	52.8	1
CGGA_P30	13.2822	1
CGGA_1886	11.1123	1
CGGA_1264	96.2959	0
CGGA_1141	14.2027	1
CGGA_509	20.4822	1
CGGA_1427	11.1452	0
CGGA_1435	54.4767	1
CGGA_157	30.0493	1
CGGA_1564	6.24657	1
CGGA_2024	10.7836	1
CGGA_724	136.34	0
CGGA_P103	54.2794	0
CGGA_1403	22.3233	1
CGGA_P84	55.6932	0
CGGA_2039	23.0795	0
CGGA_1738	15.4192	1
CGGA_P174	48.7233	0
CGGA_1291	79.6274	0
CGGA_663	138.411	0
CGGA_D28	28.274	1
CGGA_1502	84.3288	0
CGGA_P93	55.1671	0
CGGA_1300	58.9479	1
CGGA_1728	30.148	1
CGGA_1482	85.2164	0
CGGA_P316	18.6411	0
CGGA_103	39.0575	1
CGGA_1655	39.748	0
CGGA_1334	4.8	1
CGGA_1130	13.2164	1
CGGA_1587	24.6575	1
CGGA_1444	12.4274	1
CGGA_809	41.1616	1
CGGA_1764	23.3425	1
CGGA_1697	2.92603	1
CGGA_1184	5.12877	1
CGGA_J73	37.2822	1
CGGA_P461	19.6931	1
CGGA_1723	65.2931	0
CGGA_P155	48.7562	0
CGGA_1648	57.4356	0
CGGA_P385	36.5589	0
CGGA_P346	17.1616	0
CGGA_P310	7.36438	1
CGGA_1673	71.0137	0
CGGA_1407	89.6877	0
CGGA_1539	80.9425	0
CGGA_P181	7.82466	1
CGGA_28	36.263	1
CGGA_1148	19.5945	1
CGGA_P633	22.2247	0
CGGA_1256	84.0657	0
CGGA_1477	39.2548	1
CGGA_1014	8.64658	1
CGGA_1389	54.8712	1
CGGA_1305	88.8329	1
CGGA_1132	106.882	0
CGGA_1689	69.6329	0
CGGA_903	47.8356	1
CGGA_1172	102.937	0
CGGA_2082	18.7726	0
CGGA_1722	11.474	1
CGGA_901	30.5425	1
CGGA_1185	24.0329	1
CGGA_1161	104.548	0
CGGA_P151	52.011	0
CGGA_P121	52.8657	0
CGGA_194	75.748	1
CGGA_120	9.46849	1
CGGA_1610	34.7836	1
CGGA_1055	52.9644	1
CGGA_1649	73.1507	0
CGGA_1619	25.1836	1
CGGA_P22	13.348	1
CGGA_288	34.7507	1
CGGA_P99	22.3233	0
CGGA_1354	17.4247	1
CGGA_1688	1.67671	1
CGGA_1510	8.90959	1
CGGA_P392	36.1315	0
CGGA_1903	48.4603	0
CGGA_1390	67.3973	0
CGGA_1033	43.463	0
CGGA_1671	71.2767	0
CGGA_1611	38.0712	1
CGGA_1207	100.241	0
CGGA_1138	13.5123	1
CGGA_1463	86.5644	0
CGGA_1715	66.8384	0
CGGA_1157	23.9014	1
CGGA_P609	23.8685	0
CGGA_1238	98.4986	0
CGGA_1087	23.0466	0
CGGA_P176	26.4329	0
CGGA_P15	23.7699	1
CGGA_1339	93.1068	0
CGGA_1500	3.55069	1
CGGA_1554	27.0904	1
CGGA_1771	35.1123	1
CGGA_1604	24.3288	1
CGGA_1994	40.6685		0
CGGA_1286	95.5397		0
CGGA_1488	85.0192		0
CGGA_1162	104.351		0
CGGA_369	151.43		0
CGGA_1747	9.63288		1
CGGA_1010	8.08767		1
CGGA_2115	5.62192		1
CGGA_P13	63.7151		0
CGGA_1714	66.8712		0
CGGA_P156	48.9205		0
CGGA_1181	10.4548		0
CGGA_1440	87.7808		0
CGGA_1377	91.3973		0
CGGA_1588	65.8521		0
CGGA_2006	20.5808		1
CGGA_2081	31.5945		0
CGGA_1454	87.2877		0
CGGA_1731	64.9644		0
CGGA_1431	67.3315		1
CGGA_P19	63.2548		0
CGGA_1727	65.0959		0
CGGA_1012	120.953		1
CGGA_1976	2.4		1
CGGA_1569	46.2247		0
CGGA_P500	30.5753		0
CGGA_2079	31.6931		0
CGGA_P27	13.5781		0
CGGA_1704	67.8575		0
CGGA_1309	31.6931		0
CGGA_P483	9.83014		1
CGGA_1508	34.4877		1
CGGA_1565	46.5863		0
CGGA_P438	33.6329		0
CGGA_1696	39.6164		0
CGGA_1955	15.0247		1
CGGA_1164	33.6		1
CGGA_1770	8.77808		1
CGGA_554	4.40548		1
CGGA_1700	68.252		0
CGGA_1809	11.2767		1
CGGA_1562	66.8055		1
CGGA_1575	4.2411		1
CGGA_1785	10.8164		1
CGGA_1557	79.7918		0
CGGA_P328	19.0685		1
CGGA_1037	25.6438		0
CGGA_881	8.28493		1
CGGA_1693	16.9973		1
CGGA_1528	82.0931		0
CGGA_P568	7.16712		1
CGGA_1627	75.6493		0
CGGA_1571	13.5452		0
CGGA_1713	10.9151		1
CGGA_1504	84.0986		0
CGGA_1516	83.1781		0
CGGA_1606	15.4849		1
CGGA_P286	21.6329		0
CGGA_P421	10.126		1
CGGA_P468	32.0219		0
CGGA_P122	53.852		0
CGGA_1335	93.337		0
CGGA_165	6.01644		0
CGGA_1169	58.0274		1
CGGA_1204	100.471		0
CGGA_1147	105.699		0
CGGA_2013	4.56986		1
CGGA_P356	18.7068		1
CGGA_1003	125.49		0
CGGA_1111	88.6356		1
CGGA_1401	55.2329		1
CGGA_1262	5.45753		1
CGGA_P411	14.4657		1
CGGA_2129	27.2219		0
CGGA_1525	55.4301		1
CGGA_1737	64.1753		0
CGGA_1239	98.5315		0
CGGA_1880	42.8055		0
CGGA_1319	94.0603		0
CGGA_1598	18.5425		1
CGGA_P314	40.7014		0
CGGA_P505	30.3781		0
CGGA_1524	33.0082		1
CGGA_1647	73.2822		0
CGGA_1721	65.5562		0
CGGA_1429	88.274		0
CGGA_720	41.3589		1
CGGA_D50	25.7096		1
CGGA_P439	33.6		0
CGGA_1615	19.2658		1
CGGA_1678	21.6		1
CGGA_279	43.2		1
CGGA_265	130.159		0
CGGA_888	21.9945		1
CGGA_1614	35.474		1
CGGA_1679	70.5534		0
CGGA_1662	49.0849		0
CGGA_1232	67.9562		1
CGGA_1142	33.0411		1
CGGA_P399	35.8356		0
CGGA_P335	39.5507		0
CGGA_1850	24.6575		0
CGGA_1496	10.8493		1
CGGA_1640	74.5315		0
CGGA_320	98.7945		1
CGGA_1131	106.882		0
CGGA_1127	86.4657		1
CGGA_P25	4.83288		1
CGGA_1404	90.1151		0
CGGA_1595	77.6877		0
CGGA_P137	50.1699		0
CGGA_1882	50.3342		0
CGGA_1579	78.8384		0
CGGA_1740	11.9343		1
CGGA_1807	8.12055		1
CGGA_1018	83.0794		1
CGGA_P21	63.189		0
CGGA_P594	2.76164		1
CGGA_P492	30.8384		0
CGGA_P108	54.0493		0
CGGA_1425	21.0411		1
CGGA_799	61.4137		1
CGGA_P326	40.011		0
CGGA_1902	48.6247		0
CGGA_2056	33.5014		0
CGGA_1653	72.8877		0
CGGA_P183	49.7096		0
CGGA_P83	55.8247		0
CGGA_1685	7.39726		1
CGGA_474	66.7069		0
CGGA_1607	43.8247		1
CGGA_1620	76.011		0
CGGA_D19	9.76438		1
CGGA_1985	12.4931		1
CGGA_1617	75.9452		0
CGGA_1369	11.8356		0
CGGA_1527	56.3507		1
CGGA_P205	19.1671		1
CGGA_1630	71.0137		0
CGGA_1121	107.77		0
CGGA_P315	14.8274		1
CGGA_1863	52.4055		0
CGGA_1398	18.2137		1
CGGA_1718	65.6219		0
CGGA_1621	75.9781		0
CGGA_1416	63.5507		1
CGGA_1191	101.326		0
CGGA_1517	83.1781		0
CGGA_1386	91.0685		0
CGGA_1870	51.1562		0
CGGA_1568	11.3425		0
CGGA_1426	4.3726		1
CGGA_1701	55.7589		0
CGGA_1618	76.2411		0
CGGA_1666	8.1863		1
CGGA_1474	10.948		0
CGGA_P416	35.1452		0
CGGA_P422	35.8685		0
CGGA_1103	19.2329		1
CGGA_P604	8.6137		1
CGGA_P437	33.6329		0
CGGA_1745	63.4192		0
CGGA_1156	105.008		0
CGGA_1383	29.063		0
CGGA_1518	13.5123		1
CGGA_P306	30.3123		1
CGGA_1430	5.32603		1
CGGA_1487	17.0959		1
CGGA_1661	72.6247		0
CGGA_625	81.0411		1
CGGA_1350	92.6795		0
CGGA_1791	28.1096		1
CGGA_1529	19.1671		1
CGGA_1126	25.7753		1
CGGA_1471	86.2356		0
CGGA_1534	0.887671		1
CGGA_1686	24.4931		1
CGGA_1767	2.8274		1
CGGA_1725	65.1945		0
CGGA_1365	8.31781		1
CGGA_1786	59.737		0
CGGA_1497	38.7288		1
CGGA_P319	16.7014		1
CGGA_1065	112.175		0
CGGA_112	50.4329		1
CGGA_1657	72.8219		0
CGGA_1400	90.1479		0
CGGA_1467	28.4712		1
CGGA_1158	104.811		0
CGGA_P269	16.8		1
CGGA_P446	33.1726		0
CGGA_1513	77.326		1
CGGA_1359	11.2767		1
CGGA_P199	6.67397		1
CGGA_1642	74.4986		0
CGGA_1422	6.70685		1
CGGA_P116	10.0274		1
CGGA_1780	60.0329		0
CGGA_P115	53.4575		0
CGGA_457	2.46575		1
CGGA_1418	9.43562		1
CGGA_P175	6.01644		1
CGGA_1552	79.9562		0
CGGA_1469	86.3342		0
CGGA_1317	94.1589		0
CGGA_1494	8.84384		1
CGGA_P279	43.8575		0
CGGA_1447	10.126		1
CGGA_1378	12.4274		1
CGGA_1086	64.9973		1
CGGA_P136	27.6822		1
CGGA_1205	30.5425		1
CGGA_P109	13.3808		1
CGGA_1491	8.08767		1
CGGA_1695	68.8438		0
CGGA_1641	9.56712		1
CGGA_1544	6.83836		1
CGGA_1699	68.6466		0
CGGA_P180	8.54795		1
CGGA_P23	12.8877		1
CGGA_P104	5.49041		1
CGGA_1032	21.1397		1
CGGA_2106	29.326		0
CGGA_1198	100.8		0
CGGA_1137	106.422		0
CGGA_P596	25.5452		0
CGGA_1368	91.9562		0
CGGA_1100	108.953		0
CGGA_406	2.9589		1
CGGA_420	115.529		0
CGGA_1566	79.5616		0
CGGA_P3	69.8959		0
CGGA_1424	88.5041		0
CGGA_P29	3.3863		1
CGGA_1542	6.04931		0
CGGA_P266	8.31781		1
CGGA_P172	34.4877		1
CGGA_P271	45.2384		0
CGGA_P178	47.4082		0
CGGA_P164	51.0575		0
CGGA_1445	87.5836		0
CGGA_583	102.148		1
CGGA_1101	7.03562		1
CGGA_1514	2.49863		1
CGGA_1303	94.0603		0
CGGA_1635	10.9151		1
CGGA_1486	6.04931		1
CGGA_P165	19.6603		1
CGGA_P265	25.611		1
CGGA_P158	49.6438		0
CGGA_1455	87.2877		0
CGGA_P153	48.789		0
CGGA_1120	13.874		1
CGGA_1446	87.5836		0
