# Supplementary material for: Targeting cIAP2 in a novel senolytic strategy prevents glioblastoma recurrence after radiotherapy
Source: EMBO Mol Med. 2025 Feb 19;17(4):645–78. doi: 10.1038/s44321-025-00201-x (PMC11982261; doi:10.1038/s44321-025-00201-x)
Supplement: Supplementary file 5 — Source data Fig. 3 [file 44321_2025_201_MOESM5_ESM.zip › Fig3/Fig3d/Fig3d cIAP2 RT-PCR sum.xlsx]

## Sheet: cIAP2-log2
229 mock	229 IR	A172 mock	A172 IR	U118 mock	U118 IR	U87 mock	U87 IR
0.00154	8.09017	0.000706	3.51069	0.00041	2.76161	0.001883	3.79879
0.003475	7.74834	0.001343	4.91314	0.000226	4.82952	0.007957	4.77551
0.000237	7.15337	0.004854	4.24729	0.003216	3.37775	0.009693	4.18942
