# Supplementary material for: Targeting cIAP2 in a novel senolytic strategy prevents glioblastoma recurrence after radiotherapy
Source: EMBO Mol Med. 2025 Feb 19;17(4):645–78. doi: 10.1038/s44321-025-00201-x (PMC11982261; doi:10.1038/s44321-025-00201-x)
Supplement: Supplementary file 5 — Source data Fig. 3 [file 44321_2025_201_MOESM5_ESM.zip › Fig3/Fig3f/Fig3f-donor-NFkBi.xlsx]

## Sheet: Fig3f-donor-NFkBi
mock	IR DMSO	IR BMS
1.01261	37.2022	4.38488
1.00962	37.9725	4.30096
0.97777	38.0943	4.33474
