# Supplementary material for: Targeting cIAP2 in a novel senolytic strategy prevents glioblastoma recurrence after radiotherapy
Source: EMBO Mol Med. 2025 Feb 19;17(4):645–78. doi: 10.1038/s44321-025-00201-x (PMC11982261; doi:10.1038/s44321-025-00201-x)
Supplement: Supplementary file 5 — Source data Fig. 3 [file 44321_2025_201_MOESM5_ESM.zip › Fig3/Fig3i/Fig3i cIAP2 CM BMS.xlsx]

## Sheet: Fig3i cIAP2 CM BMS
ss	CM-NS	CM-SEN	CM-SEN+BMS
1	0.460222	138.692	10.7019
1	0.596081	138.634	15.1472
1	0.587428	123.805	12.8292
