# Supplementary material for: Targeting cIAP2 in a novel senolytic strategy prevents glioblastoma recurrence after radiotherapy
Source: EMBO Mol Med. 2025 Feb 19;17(4):645–78. doi: 10.1038/s44321-025-00201-x (PMC11982261; doi:10.1038/s44321-025-00201-x)
Supplement: Supplementary file 6 — Source data Fig. 4 [file 44321_2025_201_MOESM6_ESM.zip]

Archive with 84 entries (69 files):
- Fig4/
- Fig4/Fig4a.pdf
- Fig4/Fig4b CV/
- Fig4/Fig4b CV/A172/
- Fig4/Fig4b CV/A172/IR/
- Fig4/Fig4b CV/A172/IR/Biri-D0.JPG
- Fig4/Fig4b CV/A172/IR/Biri-D3.JPG
- Fig4/Fig4b CV/A172/IR/Biri-D6.JPG
- Fig4/Fig4b CV/A172/IR/Biri-D9.JPG
- Fig4/Fig4b CV/A172/IR/DMSO-D0.JPG
- Fig4/Fig4b CV/A172/IR/DMSO-D3.JPG
- Fig4/Fig4b CV/A172/IR/DMSO-D6.JPG
- Fig4/Fig4b CV/A172/IR/DMSO-D9.JPG
- Fig4/Fig4b CV/A172/mock/
- Fig4/Fig4b CV/A172/mock/Biri-D0.JPG
- Fig4/Fig4b CV/A172/mock/Biri-D3.JPG
- Fig4/Fig4b CV/A172/mock/Biri-D6.JPG
- Fig4/Fig4b CV/A172/mock/Biri-D9.JPG
- Fig4/Fig4b CV/A172/mock/DMSO-D0.JPG
- Fig4/Fig4b CV/A172/mock/DMSO-D3.JPG
- Fig4/Fig4b CV/A172/mock/DMSO-D6.JPG
- Fig4/Fig4b CV/A172/mock/DMSO-D9.JPG
- Fig4/Fig4b CV/LN229/
- Fig4/Fig4b CV/LN229/IR/
- Fig4/Fig4b CV/LN229/IR/Biri-D0.JPG
- Fig4/Fig4b CV/LN229/IR/Biri-D3.JPG
- Fig4/Fig4b CV/LN229/IR/Biri-D6.JPG
- Fig4/Fig4b CV/LN229/IR/Biri-D9.JPG
- Fig4/Fig4b CV/LN229/IR/DMSO-D0.JPG
- Fig4/Fig4b CV/LN229/IR/DMSO-D3.JPG
- Fig4/Fig4b CV/LN229/IR/DMSO-D6.JPG
- Fig4/Fig4b CV/LN229/IR/DMSO-D9.JPG
- Fig4/Fig4b CV/LN229/mock/
- Fig4/Fig4b CV/LN229/mock/Biri-D0.JPG
- Fig4/Fig4b CV/LN229/mock/Biri-D3.JPG
- Fig4/Fig4b CV/LN229/mock/Biri-D6.JPG
- Fig4/Fig4b CV/LN229/mock/Biri-D9.JPG
- Fig4/Fig4b CV/LN229/mock/DMSO-D0.JPG
- Fig4/Fig4b CV/LN229/mock/DMSO-D3.JPG
- Fig4/Fig4b CV/LN229/mock/DMSO-D6.JPG
- Fig4/Fig4b CV/LN229/mock/DMSO-D9.JPG
- Fig4/Fig4b CV/U118/
- Fig4/Fig4b CV/U118/IR/
- Fig4/Fig4b CV/U118/IR/Biri-D0.JPG
- Fig4/Fig4b CV/U118/IR/Biri-D3.JPG
- Fig4/Fig4b CV/U118/IR/Biri-D6.JPG
- Fig4/Fig4b CV/U118/IR/Biri-D9.JPG
- Fig4/Fig4b CV/U118/IR/DMSO-D0.JPG
- Fig4/Fig4b CV/U118/IR/DMSO-D3.JPG
- Fig4/Fig4b CV/U118/IR/DMSO-D6.JPG
- Fig4/Fig4b CV/U118/IR/DMSO-D9.JPG
- Fig4/Fig4b CV/U118/mock/
- Fig4/Fig4b CV/U118/mock/Biri-D0.JPG
- Fig4/Fig4b CV/U118/mock/Biri-D3.JPG
- Fig4/Fig4b CV/U118/mock/Biri-D6.JPG
- Fig4/Fig4b CV/U118/mock/Biri-D9.JPG
- Fig4/Fig4b CV/U118/mock/DMSO-D0.JPG
- Fig4/Fig4b CV/U118/mock/DMSO-D3.JPG
- Fig4/Fig4b CV/U118/mock/DMSO-D6.JPG
- Fig4/Fig4b CV/U118/mock/DMSO-D9.JPG
- Fig4/Fig4b CV/U87/
- Fig4/Fig4b CV/U87/IR/
- Fig4/Fig4b CV/U87/IR/Biri-D0.JPG
- Fig4/Fig4b CV/U87/IR/Biri-D3.JPG
- Fig4/Fig4b CV/U87/IR/Biri-D6.JPG
- Fig4/Fig4b CV/U87/IR/Biri-D9.JPG
- Fig4/Fig4b CV/U87/IR/DMSO-D0.JPG
- Fig4/Fig4b CV/U87/IR/DMSO-D3.JPG
- Fig4/Fig4b CV/U87/IR/DMSO-D6.JPG
- Fig4/Fig4b CV/U87/IR/DMSO-D9.JPG
- Fig4/Fig4b CV/U87/mock/
- Fig4/Fig4b CV/U87/mock/Biri-D0.JPG
- Fig4/Fig4b CV/U87/mock/Biri-D3.JPG
- Fig4/Fig4b CV/U87/mock/Biri-D6.JPG
- Fig4/Fig4b CV/U87/mock/Biri-D9.JPG
- Fig4/Fig4b CV/U87/mock/DMSO-D0.JPG
- Fig4/Fig4b CV/U87/mock/DMSO-D3.JPG
- Fig4/Fig4b CV/U87/mock/DMSO-D6.JPG
- Fig4/Fig4b CV/U87/mock/DMSO-D9.JPG
- Fig4/Fig4c MTT/
- Fig4/Fig4c MTT/MTT-A172 mock+IR Birinapant.xlsx
- Fig4/Fig4c MTT/MTT-LN229 mock+IR Birinapant.xlsx
- Fig4/Fig4c MTT/MTT-U118 mock+IR Birinapant.xlsx
- Fig4/Fig4c MTT/MTT-U87 mock+IR Birinapant.xlsx
