# Supplementary material for: Targeting cIAP2 in a novel senolytic strategy prevents glioblastoma recurrence after radiotherapy
Source: EMBO Mol Med. 2025 Feb 19;17(4):645–78. doi: 10.1038/s44321-025-00201-x (PMC11982261; doi:10.1038/s44321-025-00201-x)
Supplement: Supplementary file 6 — Source data Fig. 4 [file 44321_2025_201_MOESM6_ESM.zip › Fig4/Fig4c MTT/MTT-A172 mock+IR Birinapant.xlsx]

## Sheet: A172 Birinapant
days of treatment	Mock Birinapant 1μM	Mock Birinapant 1μM	Mock Birinapant 1μM	Mock Birinapant 1μM	Mock Birinapant 1μM	Mock Birinapant 1μM	Mock Birinapant 1μM	Mock Birinapant 1μM	Mock Birinapant 1μM	Mock Birinapant 1μM	Mock Birinapant 1μM	Mock Birinapant 1μM	IR-Birinapant 1μM	IR-Birinapant 1μM	IR-Birinapant 1μM	IR-Birinapant 1μM	IR-Birinapant 1μM	IR-Birinapant 1μM	IR-Birinapant 1μM	IR-Birinapant 1μM	IR-Birinapant 1μM	IR-Birinapant 1μM	IR-Birinapant 1μM	IR-Birinapant 1μM
0	100	100	100	100	100	100	100	100	100				100	100	100	100	100	100	100	100	100
3	94.5048	94.8575	94.4167	93.7114	93.7114	94.1522	94.5048	93.9759	96.1798				41.1126	44.7761	41.1126	33.3786	35.4138	37.4491	38.2632	44.7761	41.9267
6	77.0138	85.4617	83.1041	83.4971	91.5521	90.7662	77.2102	84.6758	83.6935				36.5132	49.3421	43.9145	29.6053	33.5526	31.0855	33.5526	57.7303	42.4342
9	93.1122	91.5816	92.8571	91.8367	76.7857	77.2959	77.0408	77.0408	92.3469				19.6399	25.2046	23.8953	18.0033	22.2586	19.6399	20.9493	25.2046	19.3126
