# Supplementary material for: Targeting cIAP2 in a novel senolytic strategy prevents glioblastoma recurrence after radiotherapy
Source: EMBO Mol Med. 2025 Feb 19;17(4):645–78. doi: 10.1038/s44321-025-00201-x (PMC11982261; doi:10.1038/s44321-025-00201-x)
Supplement: Supplementary file 6 — Source data Fig. 4 [file 44321_2025_201_MOESM6_ESM.zip › Fig4/Fig4c MTT/MTT-LN229 mock+IR Birinapant.xlsx]

## Sheet: LN229 Birinapant
days of treatment	Mock Birinapant 1μM	Mock Birinapant 1μM	Mock Birinapant 1μM	Mock Birinapant 1μM	Mock Birinapant 1μM	Mock Birinapant 1μM	Mock Birinapant 1μM	Mock Birinapant 1μM	Mock Birinapant 1μM	Mock Birinapant 1μM	Mock Birinapant 1μM	Mock Birinapant 1μM	IR-Birinapant 1μM	IR-Birinapant 1μM	IR-Birinapant 1μM	IR-Birinapant 1μM	IR-Birinapant 1μM	IR-Birinapant 1μM	IR-Birinapant 1μM	IR-Birinapant 1μM	IR-Birinapant 1μM	IR-Birinapant 1μM	IR-Birinapant 1μM	IR-Birinapant 1μM
0	100	100	100	100	100	100	100	100					100	100	100	100	100	100	100	100
3	112.638	112.043	112.298	109.153	111.448	105.157	108.218	106.092					52.6388	54.0781	53.05	52.4332	73.4064	75.6683	77.7245	75.6683
6	106.233	105.415	104.246	104.305	104.597	103.72	103.253	104.889					59.364	60.424	54.0636	59.364	58.3039	55.1237	82.6855	60.424
9	109.508	108.699	110.789	109.305	110.317	105.664	105.125	104.585					44.1805	46.3183	44.8931	42.5178	43.4679	42.2803	48.4561	48.4561
