# Supplementary material for: Targeting cIAP2 in a novel senolytic strategy prevents glioblastoma recurrence after radiotherapy
Source: EMBO Mol Med. 2025 Feb 19;17(4):645–78. doi: 10.1038/s44321-025-00201-x (PMC11982261; doi:10.1038/s44321-025-00201-x)
Supplement: Supplementary file 6 — Source data Fig. 4 [file 44321_2025_201_MOESM6_ESM.zip › Fig4/Fig4c MTT/MTT-U118 mock+IR Birinapant.xlsx]

## Sheet: U118 Birinapant
days of treatment	Mock Birinapant 1μM	Mock Birinapant 1μM	Mock Birinapant 1μM	Mock Birinapant 1μM	Mock Birinapant 1μM	Mock Birinapant 1μM	Mock Birinapant 1μM	Mock Birinapant 1μM	Mock Birinapant 1μM	Mock Birinapant 1μM	Mock Birinapant 1μM	Mock Birinapant 1μM	IR-Birinapant 1μM	IR-Birinapant 1μM	IR-Birinapant 1μM	IR-Birinapant 1μM	IR-Birinapant 1μM	IR-Birinapant 1μM	IR-Birinapant 1μM	IR-Birinapant 1μM	IR-Birinapant 1μM	IR-Birinapant 1μM	IR-Birinapant 1μM	IR-Birinapant 1μM
0	100	100	100	100	100	100	100	100	100				100	100	100	100	100	100	100	100	100
3	74.3603	82.4887	81.5855	82.1877	75.8655	83.994	85.3487	85.0477	77.9729				71.6927	78.3742	78.0401	62.6726	68.9532	68.3519	59.7327	63.7416	63.0067
6	84.2274	83.5277	83.8776	79.0671	79.9417	79.4169	78.0175	77.93	78.105				22.8894	28.8488	21.3995	22.4831	28.1716	24.7856	22.0767	31.5576	25.1919
9	82.5664	79.5852	81.011	81.2054	82.1128	81.2703	80.6222	79.9741	83.6034				5.43834	6.41902	6.06241	5.52749	6.15156	5.97325	8.02377	9.89599	8.38039
