# Supplementary material for: Targeting cIAP2 in a novel senolytic strategy prevents glioblastoma recurrence after radiotherapy
Source: EMBO Mol Med. 2025 Feb 19;17(4):645–78. doi: 10.1038/s44321-025-00201-x (PMC11982261; doi:10.1038/s44321-025-00201-x)
Supplement: Supplementary file 6 — Source data Fig. 4 [file 44321_2025_201_MOESM6_ESM.zip › Fig4/Fig4c MTT/MTT-U87 mock+IR Birinapant.xlsx]

## Sheet: U87 naive+IR Birinapant
days of treatment	Mock Birinapant 1μM	Mock Birinapant 1μM	Mock Birinapant 1μM	Mock Birinapant 1μM	Mock Birinapant 1μM	Mock Birinapant 1μM	Mock Birinapant 1μM	Mock Birinapant 1μM	Mock Birinapant 1μM	Mock Birinapant 1μM	Mock Birinapant 1μM	Mock Birinapant 1μM	IR-Birinapant 1μM	IR-Birinapant 1μM	IR-Birinapant 1μM	IR-Birinapant 1μM	IR-Birinapant 1μM	IR-Birinapant 1μM	IR-Birinapant 1μM	IR-Birinapant 1μM	IR-Birinapant 1μM	IR-Birinapant 1μM	IR-Birinapant 1μM	IR-Birinapant 1μM
0	100	100	100	100	100	100	100	100					100	100	100	100	100	100
3	103.576	102.466	103.946	99.5068	106.165	107.275	105.055	103.576					100.99	102.772	96.8317	87.9208	89.1089	95.6436
6	106.031	104.438	105.188	104.906	107.531	108.094	108.375	105.375					74.5066	74.0132	73.0263	77.4671	74.0132	75.4934
9	93.2163	92.4493	91.2221	91.9891	95.2616	95.2105	91.6823	91.0687					54.185	55.5066	54.8458	66.7401	64.7577	66.7401
