# Supplementary material for: Targeting cIAP2 in a novel senolytic strategy prevents glioblastoma recurrence after radiotherapy
Source: EMBO Mol Med. 2025 Feb 19;17(4):645–78. doi: 10.1038/s44321-025-00201-x (PMC11982261; doi:10.1038/s44321-025-00201-x)
Supplement: Supplementary file 7 — Source data Fig. 5 [file 44321_2025_201_MOESM7_ESM.zip]

Archive with 41 entries (38 files):
- Fig5/
- Fig5/Fig5a bgal/
- Fig5/Fig5a bgal/12-IR-DAPI.tif
- Fig5/Fig5a bgal/12-IR.tif
- Fig5/Fig5a bgal/12-mock-DAPI.tif
- Fig5/Fig5a bgal/12-mock.tif
- Fig5/Fig5a bgal/123-IR-004c1.tif
- Fig5/Fig5a bgal/123-IR-004c2.tif
- Fig5/Fig5a bgal/123-mock-003-c2.tif
- Fig5/Fig5a bgal/123-mock-003c1.tif
- Fig5/Fig5a bgal/148-1-IR-c1.tif
- Fig5/Fig5a bgal/148-1-IR-c2.tif
- Fig5/Fig5a bgal/148-mock-003c1.tif
- Fig5/Fig5a bgal/148-mock-003c2.tif
- Fig5/Fig5a bgal/245-3-IR-002c1.tif
- Fig5/Fig5a bgal/245-3-IR-002c2.tif
- Fig5/Fig5a bgal/245-3-mock-c1.tif
- Fig5/Fig5a bgal/245-3-mock-c2.tif
- Fig5/Fig5a bgal/43-3-IR-c1.tif
- Fig5/Fig5a bgal/43-3-IR-c2.tif
- Fig5/Fig5a bgal/43-3-mock-004c1.tif
- Fig5/Fig5a bgal/43-3-mock-004c2.tif
- Fig5/Fig5a bgal/6-ir-c1.tif
- Fig5/Fig5a bgal/6-ir-c2.tif
- Fig5/Fig5a bgal/6-mock-001c1.tif
- Fig5/Fig5a bgal/6-mock-001c2.tif
- Fig5/Fig5a bgal/GBM12 Fig5a bgal GBM PDX.xlsx
- Fig5/Fig5a bgal/GBM123 Fig5a bgal GBM PDX.xlsx
- Fig5/Fig5a bgal/GBM148 Fig5a bgal GBM PDX.xlsx
- Fig5/Fig5a bgal/GBM245 Fig5a bgal GBM PDX.xlsx
- Fig5/Fig5a bgal/GBM43 Fig5a bgal GBM PDX.xlsx
- Fig5/Fig5a bgal/GBM6 Fig5a bgal GBM PDX.xlsx
- Fig5/Fig5b WB scan p21.pdf
- Fig5/Fig5c SASP/
- Fig5/Fig5c SASP/GBM12 SASP.xlsx
- Fig5/Fig5c SASP/GBM123-SASP-all.xlsx
- Fig5/Fig5c SASP/GBM148-SASP.xlsx
- Fig5/Fig5c SASP/GBM245-SASPall.xlsx
- Fig5/Fig5c SASP/GBM43-SASP.xlsx
- Fig5/Fig5c SASP/GBM6-SASP-all.xlsx
- Fig5/Figure5d PDX pSTAT3-uncropped-121024.pdf
