# Supplementary material for: Targeting cIAP2 in a novel senolytic strategy prevents glioblastoma recurrence after radiotherapy
Source: EMBO Mol Med. 2025 Feb 19;17(4):645–78. doi: 10.1038/s44321-025-00201-x (PMC11982261; doi:10.1038/s44321-025-00201-x)
Supplement: Supplementary file 7 — Source data Fig. 5 [file 44321_2025_201_MOESM7_ESM.zip › Fig5/Fig5a bgal/GBM123 Fig5a bgal GBM PDX.xlsx]

## Sheet: GBM123 Fig5a bgal GBM PDX
mock	IR
0.7	70
1.9	78.8
1.7	88.4
