# Supplementary material for: Targeting cIAP2 in a novel senolytic strategy prevents glioblastoma recurrence after radiotherapy
Source: EMBO Mol Med. 2025 Feb 19;17(4):645–78. doi: 10.1038/s44321-025-00201-x (PMC11982261; doi:10.1038/s44321-025-00201-x)
Supplement: Supplementary file 7 — Source data Fig. 5 [file 44321_2025_201_MOESM7_ESM.zip › Fig5/Fig5c SASP/GBM123-SASP-all.xlsx]

## Sheet: GBM123-SASP-all
CCL2	CXCL3	CXCL5	IL6	IL8	IL13	IL1A	IL1B	MMP12	TNFa
1.1256	1.89151	4.52864	1.47898	3.9461	3.63632	0.229863	1.68852	3.48266	5.6568
0.918967	3.59523	4.22	1.48062	3.14467	1.57358	-0.12179	0.86619	2.3	3.34
1.44207	3.83353	3.60601	1.72104	3.00467	2.96373	-0.14005	2.59	3.22525	5.70678
