# Supplementary material for: Targeting cIAP2 in a novel senolytic strategy prevents glioblastoma recurrence after radiotherapy
Source: EMBO Mol Med. 2025 Feb 19;17(4):645–78. doi: 10.1038/s44321-025-00201-x (PMC11982261; doi:10.1038/s44321-025-00201-x)
Supplement: Supplementary file 7 — Source data Fig. 5 [file 44321_2025_201_MOESM7_ESM.zip › Fig5/Fig5c SASP/GBM148-SASP.xlsx]

## Sheet: GBM148-SASP
CCL2	CXCL3	CXCL5	IL6	IL8	IL13	IL1A	IL1B	MMP12	TNFa
1.19157	4.53497	3.51661	1.9038	3.37297	3.29119	0.847338	1.51295	3.20422	5.79823
1.19663	4.39655	3.14864	1.96997	2.85013	3.46579	0.907164	1.95671	3.19937	4.0979
1.76199	3.71173	4.79425	2.57537	2.8681	2.92261	1.03267	1.72257	2.99414	4.05128
