# Supplementary material for: Targeting cIAP2 in a novel senolytic strategy prevents glioblastoma recurrence after radiotherapy
Source: EMBO Mol Med. 2025 Feb 19;17(4):645–78. doi: 10.1038/s44321-025-00201-x (PMC11982261; doi:10.1038/s44321-025-00201-x)
Supplement: Supplementary file 7 — Source data Fig. 5 [file 44321_2025_201_MOESM7_ESM.zip › Fig5/Fig5c SASP/GBM43-SASP.xlsx]

## Sheet: GBM43-SASP
CCL2	CXCL3	CXCL5	IL6	IL8	IL13	IL1A	IL1B	MMP12	TNFa
-0.78007	5.11315	6.80053	4.3675	7.90652	1.92982	3.42535	7.04903	3.16494	2.30916
-1.39408	4.6167	6.26516	4.31062	7.21086	0.721378	3.08551	6.84963	2.78197	0.705482
-0.97835	5.23464	6.57252	4.84161	7.79775	2.18675	3.30337	7.31166	2.98581	0.567403
