# Supplementary material for: Targeting cIAP2 in a novel senolytic strategy prevents glioblastoma recurrence after radiotherapy
Source: EMBO Mol Med. 2025 Feb 19;17(4):645–78. doi: 10.1038/s44321-025-00201-x (PMC11982261; doi:10.1038/s44321-025-00201-x)
Supplement: Supplementary file 8 — Source data Fig. 6 [file 44321_2025_201_MOESM8_ESM.zip]

Archive with 18 entries (15 files):
- Fig6/
- Fig6/Fig6a WB G12 Biri scan.pdf
- Fig6/Fig6b PDX Biri.pdf
- Fig6/Fig6c/
- Fig6/Fig6c/Fig6c cIAP2 GBM12.xlsx
- Fig6/Fig6c/Fig6c cIAP2 GBM123.xlsx
- Fig6/Fig6c/Fig6c cIAP2 GBM148.xlsx
- Fig6/Fig6c/Fig6c cIAP2 GBM245.xlsx
- Fig6/Fig6c/Fig6c cIAP2 GBM43.xlsx
- Fig6/Fig6c/Fig6c cIAP2 GBM6.xlsx
- Fig6/Fig6d CM.pdf
- Fig6/Fig6e/
- Fig6/Fig6e/Fig6e MTT GBM12.xlsx
- Fig6/Fig6e/Fig6e MTT GBM123.xlsx
- Fig6/Fig6e/Fig6e MTT GBM148.xlsx
- Fig6/Fig6e/Fig6e MTT GBM245.xlsx
- Fig6/Fig6e/Fig6e MTT GBM43.xlsx
- Fig6/Fig6e/Fig6e MTT GBM6.xlsx
