# Supplementary material for: Targeting cIAP2 in a novel senolytic strategy prevents glioblastoma recurrence after radiotherapy
Source: EMBO Mol Med. 2025 Feb 19;17(4):645–78. doi: 10.1038/s44321-025-00201-x (PMC11982261; doi:10.1038/s44321-025-00201-x)
Supplement: Supplementary file 8 — Source data Fig. 6 [file 44321_2025_201_MOESM8_ESM.zip › Fig6/Fig6c/Fig6c cIAP2 GBM43.xlsx]

## Sheet: Fig6c cIAP2 GBM43
Mock	IR
1	12.83
1	10.37
1	12.57
