# Supplementary material for: Targeting cIAP2 in a novel senolytic strategy prevents glioblastoma recurrence after radiotherapy
Source: EMBO Mol Med. 2025 Feb 19;17(4):645–78. doi: 10.1038/s44321-025-00201-x (PMC11982261; doi:10.1038/s44321-025-00201-x)
Supplement: Supplementary file 8 — Source data Fig. 6 [file 44321_2025_201_MOESM8_ESM.zip › Fig6/Fig6e/Fig6e MTT GBM12.xlsx]

## Sheet: Fig6e MTT GBM12
	IR-Birinapant	IR-Birinapant	IR-Birinapant	IR-Birinapant	IR-Birinapant	Mock-Birinapant	Mock-Birinapant	Mock-Birinapant	Mock-Birinapant	Mock-Birinapant
0	83.5999	102.57	106.32	91.7062	115.805	90.6921	102.625	110.979	112.172	99.0453
3	17.2021	26.3729	45.0402	37.8229	29.0862	118.503	83.1328	74.591	61.4774	68.9365
6	23.591	28.6104	16.7073	12.9069	14.4127	114.496	123.234	110.187	76.191	142.686
9	18.236	32.8963	15.2563	12.3957	10.1311	99.3983	108.814	105.471	108.591	101.906
