# Supplementary material for: Targeting cIAP2 in a novel senolytic strategy prevents glioblastoma recurrence after radiotherapy
Source: EMBO Mol Med. 2025 Feb 19;17(4):645–78. doi: 10.1038/s44321-025-00201-x (PMC11982261; doi:10.1038/s44321-025-00201-x)
Supplement: Supplementary file 8 — Source data Fig. 6 [file 44321_2025_201_MOESM8_ESM.zip › Fig6/Fig6e/Fig6e MTT GBM123.xlsx]

## Sheet: Fig6e MTT GBM123
	IR-Birinapant 1μM	IR-Birinapant 1μM	IR-Birinapant 1μM	IR-Birinapant 1μM	IR-Birinapant 1μM	Mock-Birinapant	Mock-Birinapant	Mock-Birinapant	Mock-Birinapant	Mock-Birinapant
0	104.134	108.331	93.2546	97.7619		98.5326	98.9073	100.656	101.904
3	79.8319	124.273	84.5184	88.7201		99.7546	94.8466	108.834	96.5644
6	68.4485	65.7106	59.0613	66.884		99.1049	102.533	100.476	104.209
9	56.4568	66.5801	54.5101	42.8293		93.479	92.2806	101.586	93.6905
