# Supplementary material for: Targeting cIAP2 in a novel senolytic strategy prevents glioblastoma recurrence after radiotherapy
Source: EMBO Mol Med. 2025 Feb 19;17(4):645–78. doi: 10.1038/s44321-025-00201-x (PMC11982261; doi:10.1038/s44321-025-00201-x)
Supplement: Supplementary file 8 — Source data Fig. 6 [file 44321_2025_201_MOESM8_ESM.zip › Fig6/Fig6e/Fig6e MTT GBM148.xlsx]

## Sheet: Fig6e MTT GBM148
	IR-Birinapant 1μM	IR-Birinapant 1μM	IR-Birinapant 1μM	IR-Birinapant 1μM	IR-Birinapant 1μM	Mock-Birinapant	Mock-Birinapant	Mock-Birinapant	Mock-Birinapant	Mock-Birinapant
0	96.3605	97.0537	104.679			108.766	98.7013	93.5065
3	93.7028	108.816	118.892			98.3023	114.47	80.8407
6	86.4674	82.7737	101.242			82.5688	118.043	96.9419
9	43.7567	48.5592	40.555			87.2654	101.34	100.134
