# Supplementary material for: Targeting cIAP2 in a novel senolytic strategy prevents glioblastoma recurrence after radiotherapy
Source: EMBO Mol Med. 2025 Feb 19;17(4):645–78. doi: 10.1038/s44321-025-00201-x (PMC11982261; doi:10.1038/s44321-025-00201-x)
Supplement: Supplementary file 8 — Source data Fig. 6 [file 44321_2025_201_MOESM8_ESM.zip › Fig6/Fig6e/Fig6e MTT GBM245.xlsx]

## Sheet: Fig6e MTT GBM245
	IR-Birinapant 1μM	IR-Birinapant 1μM	IR-Birinapant 1μM	IR-Birinapant 1μM	IR-Birinapant 1μM	Mock-Birinapant	Mock-Birinapant	Mock-Birinapant	Mock-Birinapant	Mock-Birinapant
0	103.392	98.3041	98.3041			95.9911	98.6637	102.673
3	67.0951	68.6375	116.452			119.572	93.1854	91.5214
6	14.7059	45.5882	27.9412			159.063	106.042	116.153
9	42.4125	45.5253	33.0739			100.714	102.214	99
