# Supplementary material for: Targeting cIAP2 in a novel senolytic strategy prevents glioblastoma recurrence after radiotherapy
Source: EMBO Mol Med. 2025 Feb 19;17(4):645–78. doi: 10.1038/s44321-025-00201-x (PMC11982261; doi:10.1038/s44321-025-00201-x)
Supplement: Supplementary file 8 — Source data Fig. 6 [file 44321_2025_201_MOESM8_ESM.zip › Fig6/Fig6e/Fig6e MTT GBM43.xlsx]

## Sheet: Fig6e MTT GBM43
	IR-Birinapant 1μM	IR-Birinapant 1μM	IR-Birinapant 1μM	IR-Birinapant 1μM	IR-Birinapant 1μM	Mock-Birinapant	Mock-Birinapant	Mock-Birinapant	Mock-Birinapant	Mock-Birinapant
0	99.1304	93.0435	114.783	93.0435		107.584	97.4427	75.3968	119.048
3	13.9651	12.4688	26.9327	23.4414		107.545	72.0721	70.3829	79.1104
6	17.285	19.904	26.5386	27.4116		71.2534	75.6684	76.1589	85.7248
9	-1.39494	-4.18483	17.5403	19.3548		82.6621	87.749	83.192	88.8088
