# Supplementary material for: Targeting cIAP2 in a novel senolytic strategy prevents glioblastoma recurrence after radiotherapy
Source: EMBO Mol Med. 2025 Feb 19;17(4):645–78. doi: 10.1038/s44321-025-00201-x (PMC11982261; doi:10.1038/s44321-025-00201-x)
Supplement: Supplementary file 8 — Source data Fig. 6 [file 44321_2025_201_MOESM8_ESM.zip › Fig6/Fig6e/Fig6e MTT GBM6.xlsx]

## Sheet: Fig6e MTT GBM6
	IR-Birinapant 1μM	IR-Birinapant 1μM	IR-Birinapant 1μM	IR-Birinapant 1μM	IR-Birinapant 1μM	Mock-Birinapant	Mock-Birinapant	Mock-Birinapant	Mock-Birinapant	Mock-Birinapant
0	95.5556	97.7778	106.667			104.167	101.852	93.9815
3	25.7143	38.5714	51.4286			118.501	117.605	86.6095
6	34.555	45.5497	17.2775			99.3039	101.508	84.9188
9	9.30788	19.3317	28.6396			89.9221	114.156	108.468
