# Supplementary material for: Targeting cIAP2 in a novel senolytic strategy prevents glioblastoma recurrence after radiotherapy
Source: EMBO Mol Med. 2025 Feb 19;17(4):645–78. doi: 10.1038/s44321-025-00201-x (PMC11982261; doi:10.1038/s44321-025-00201-x)
Supplement: Supplementary file 9 — Source data Fig. 7 [file 44321_2025_201_MOESM9_ESM.zip]

Archive with 35 entries (28 files):
- Fig7/
- Fig7/Fig7a-GBM12 Day5/
- Fig7/Fig7a-GBM12 Day5/GBM12_2499_IR_D5_40X_003c1.tif
- Fig7/Fig7a-GBM12 Day5/GBM12_2500_IR_D5_40X_005c1.tif
- Fig7/Fig7a-GBM12 Day5/GBM12_2508_mock_ 40x 001c1.tif
- Fig7/Fig7a-GBM12 Day5/GBM12_2510_IR_D5_40X_007c1.tif
- Fig7/Fig7a-GBM12 Day5/GBM12_2545_mock_40X_005c1.tif
- Fig7/Fig7a-GBM12 Day5/GBM12_2552_mock_ 40x 005c1.tif
- Fig7/Fig7b-GBM12 BLI.jpg
- Fig7/Fig7c-GBM12 survival/
- Fig7/Fig7c-GBM12 survival/Fig7c-GBM12 survival.xlsx
- Fig7/Fig7d-GBM12 endpoint/
- Fig7/Fig7d-GBM12 endpoint/GBM12_2498_IR_D21_40X_001c1.tif
- Fig7/Fig7d-GBM12 endpoint/GBM12_2544_IR_D24_40X_002c1.tif
- Fig7/Fig7d-GBM12 endpoint/GBM12_2553_IR_D24_40X_002c1.tif
- Fig7/Fig7d-GBM12 endpoint/GBM12_2556_IR+Bir_40X_002c1.tif
- Fig7/Fig7d-GBM12 endpoint/GBM12_2559_IR+Bir_40X_003c1.tif
- Fig7/Fig7d-GBM12 endpoint/GBM12_2560_IR+Bir_40X_005c1.tif
- Fig7/Fig7e-GL261 Day5/
- Fig7/Fig7e-GL261 Day5/2432_mock_40X_004c2.tif
- Fig7/Fig7e-GL261 Day5/2433_IR_day5_40X_002c1.tif
- Fig7/Fig7e-GL261 Day5/2439_mock_40X_003c2.tif
- Fig7/Fig7e-GL261 Day5/2530_IR_day4_40X_005c1.tif
- Fig7/Fig7e-GL261 Day5/2531_IR_day4_40X_002c1.tif
- Fig7/Fig7e-GL261 Day5/2532_mock_40X_003c2.tif
- Fig7/Fig7f-GL261 BLI.jpg
- Fig7/Fig7g-GL261 survival/
- Fig7/Fig7g-GL261 survival/Fig7g-GL261 survival.xlsx
- Fig7/Fig7h-GL261 Birinapant/
- Fig7/Fig7h-GL261 Birinapant/2567_IR + Bir_40X_003c2.tif
- Fig7/Fig7h-GL261 Birinapant/2568_IR endoint_40X_001c2.tif
- Fig7/Fig7h-GL261 Birinapant/2569_IR endoint_40X_006c2.tif
- Fig7/Fig7h-GL261 Birinapant/2570_IR + Bir_40X_005c2.tif
- Fig7/Fig7h-GL261 Birinapant/2574_IR endoint_40X_007c2.tif
- Fig7/Fig7h-GL261 Birinapant/2578_IR + Bir_40X_007c2.tif
