# Supplementary material for: Targeting cIAP2 in a novel senolytic strategy prevents glioblastoma recurrence after radiotherapy
Source: EMBO Mol Med. 2025 Feb 19;17(4):645–78. doi: 10.1038/s44321-025-00201-x (PMC11982261; doi:10.1038/s44321-025-00201-x)
Supplement: Supplementary file 9 — Source data Fig. 7 [file 44321_2025_201_MOESM9_ESM.zip › Fig7/Fig7c-GBM12 survival/Fig7c-GBM12 survival.xlsx]

## Sheet: Fig7c-GBM12 survival
Time (days)	Mock	Birinapant	IR	IR+Birinapant
13		1
13		1
14		1
14	1	1
15	1	1
15	1
16	1
16	1
16	1
16	1
16	1
17	1	1
17		1
17		1
18		1
20			1
23			1
23			1
28			1
29			1
32			1	1
34				1
35			1
35			1	1
35			1	1
40				1
48				1
88				1
120				0
120				0
