# Supplementary material for: Targeting cIAP2 in a novel senolytic strategy prevents glioblastoma recurrence after radiotherapy
Source: EMBO Mol Med. 2025 Feb 19;17(4):645–78. doi: 10.1038/s44321-025-00201-x (PMC11982261; doi:10.1038/s44321-025-00201-x)
Supplement: Supplementary file 9 — Source data Fig. 7 [file 44321_2025_201_MOESM9_ESM.zip › Fig7/Fig7g-GL261 survival/Fig7g-GL261 survival.xlsx]

## Sheet: Fig7g-GL261 survival
	days	mock	Birinapant	IR	IR+Birinapant
2584	24	1
2652	14	1
2656	19	1
2659	15	1
2661	19	1
2660	19	1
2678	24	1
2679	24	1
2657	18	1
2662	18	1
2663	19	1
2664	24	1
2586	21		1
2583	26		1
2589	24		1
2651	23		1
2653	19		1
2654	17		1
2668	17		1
2669	15		1
2671	15		1
2672	19		1
2673	19		1
2677	19		1
2568	32			1
2569	32			1
2574	33			1
2577	34			1
2579	35			1
2585	28			1
2587	35			1
2680	41			1
2670	32			1
2658	37			1
2665	32			1
2650	32			1
2567	31				1
2570	31				1
2573	54				1
2576	50				1
2578	33				1
2582	50				1
2588	49				1
2675	50				1
2666	32				1
2655	40				1
2676	48				1
2667	45				1
