# Supplementary material for: Targeting cIAP2 in a novel senolytic strategy prevents glioblastoma recurrence after radiotherapy
Source: EMBO Mol Med. 2025 Feb 19;17(4):645–78. doi: 10.1038/s44321-025-00201-x (PMC11982261; doi:10.1038/s44321-025-00201-x)
Supplement: Supplementary file 10 — EV figures [file 44321_2025_201_MOESM10_ESM.zip]

Archive with 306 entries (246 files):
- source data for EV/
- source data for EV/EV1/
- source data for EV/EV1/EV1 a/
- source data for EV/EV1/EV1 a/229/
- source data for EV/EV1/EV1 a/229/229 IR-5-Image Export-07_c1.jpg
- source data for EV/EV1/EV1 a/229/229 IR-5-Image Export-07_c2.jpg
- source data for EV/EV1/EV1 a/229/229 mock-1-Image Export-08_c1.jpg
- source data for EV/EV1/EV1 a/229/229 mock-1-Image Export-08_c2.jpg
- source data for EV/EV1/EV1 a/A172/
- source data for EV/EV1/EV1 a/A172/A172-IR-4-Image Export-14_c1.jpg
- source data for EV/EV1/EV1 a/A172/A172-IR-4-Image Export-14_c2.jpg
- source data for EV/EV1/EV1 a/A172/A172-mock-1-Image Export-16_c1.jpg
- source data for EV/EV1/EV1 a/A172/A172-mock-1-Image Export-16_c2.jpg
- source data for EV/EV1/EV1 a/A172.xlsx
- source data for EV/EV1/EV1 a/LN229.xlsx
- source data for EV/EV1/EV1 a/pic-Lamin.pdf
- source data for EV/EV1/EV1 a/U118/
- source data for EV/EV1/EV1 a/U118/U118-IR-5-Image Export-31_c1.jpg
- source data for EV/EV1/EV1 a/U118/U118-IR-5-Image Export-31_c2.jpg
- source data for EV/EV1/EV1 a/U118/U118-mock-1-Image Export-32_c1.jpg
- source data for EV/EV1/EV1 a/U118/U118-mock-1-Image Export-32_c2.jpg
- source data for EV/EV1/EV1 a/U118.xlsx
- source data for EV/EV1/EV1 a/U87/
- source data for EV/EV1/EV1 a/U87/U87-IR-4-Image Export-22_c1.jpg
- source data for EV/EV1/EV1 a/U87/U87-IR-4-Image Export-22_c2.jpg
- source data for EV/EV1/EV1 a/U87/U87-mock-1-Image Export-24_c1.jpg
- source data for EV/EV1/EV1 a/U87/U87-mock-1-Image Export-24_c2.jpg
- source data for EV/EV1/EV1 a/U87.xlsx
- source data for EV/EV1/EV1 b/
- source data for EV/EV1/EV1 b/229/
- source data for EV/EV1/EV1 b/229/229-IR-2-Image Export-01_c1.jpg
- source data for EV/EV1/EV1 b/229/229-IR-2-Image Export-01_c2.jpg
- source data for EV/EV1/EV1 b/229/229-mock-1-Image Export-03_c1.jpg
- source data for EV/EV1/EV1 b/229/229-mock-1-Image Export-03_c2.jpg
- source data for EV/EV1/EV1 b/229-sum.xlsx
- source data for EV/EV1/EV1 b/A172/
- source data for EV/EV1/EV1 b/A172/A172-IR-4-Image Export-09_c1.jpg
- source data for EV/EV1/EV1 b/A172/A172-IR-4-Image Export-09_c2.jpg
- source data for EV/EV1/EV1 b/A172/A172-mock-1-Image Export-10_c1.jpg
- source data for EV/EV1/EV1 b/A172/A172-mock-1-Image Export-10_c2.jpg
- source data for EV/EV1/EV1 b/A172-sum.xlsx
- source data for EV/EV1/EV1 b/EV1b-ki67.xlsx
- source data for EV/EV1/EV1 b/pic-ki67.pdf
- source data for EV/EV1/EV1 b/U118/
- source data for EV/EV1/EV1 b/U118/U118-IR-3-Image Export-21_c1.jpg
- source data for EV/EV1/EV1 b/U118/U118-IR-3-Image Export-21_c2.jpg
- source data for EV/EV1/EV1 b/U118/U118-mock-2-Image Export-23_c1.jpg
- source data for EV/EV1/EV1 b/U118/U118-mock-2-Image Export-23_c2.jpg
- source data for EV/EV1/EV1 b/U118-sum.xlsx
- source data for EV/EV1/EV1 b/U87/
- source data for EV/EV1/EV1 b/U87/U87-IR-2-Image Export-14_c1.jpg
- source data for EV/EV1/EV1 b/U87/U87-IR-2-Image Export-14_c2.jpg
- source data for EV/EV1/EV1 b/U87/U87-mock-3-Image Export-18_c1.jpg
- source data for EV/EV1/EV1 b/U87/U87-mock-3-Image Export-18_c2.jpg
- source data for EV/EV1/EV1 b/U87-sum.xlsx
- source data for EV/EV1/EV1 c heatmap/
- source data for EV/EV1/EV1 c heatmap/LN229_A172_top100_heatmap_46d1840a9eb1d199.tiff
- source data for EV/EV1/EV1 d senescence score/
- source data for EV/EV1/EV1 d senescence score/SenCan score LN229 A172.xlsx
- source data for EV/EV1/EV1 e/
- source data for EV/EV1/EV1 e/A172_enplot_from_NFKB__135.png
- source data for EV/EV1/EV1 e/A172_enplot_KEGG_CYTOKINE_CYTOKINE_RECEPTOR_INTERACTION_125.png
- source data for EV/EV1/EV1 e/A172_enplot_KEGG_JAK_STAT_SIGNALING_PATHWAY_130.png
- source data for EV/EV1/EV1 e/A172_SASP_REACTOME_4271.png
- source data for EV/EV1/EV1 e/LN229_enplot_KEGG_CYTOKINE_CYTOKINE_RECEPTOR_INTERACTION_130.png
- source data for EV/EV1/EV1 e/LN229_enplot_KEGG_JAK_STAT_SIGNALING_PATHWAY_125.png
- source data for EV/EV1/EV1 e/LN229_NFkB_enplot_fromNFKB145.png
- source data for EV/EV1/EV1 e/LN229_SASP_REACTOME_293.png
- source data for EV/EV1/EV1 f/
- source data for EV/EV1/EV1 f/Cytoscape network v1.jpeg
- source data for EV/EV2/
- source data for EV/EV2/EV2a.pdf
- source data for EV/EV2/EV2b/
- source data for EV/EV2/EV2b/EV2b-A172.xlsx
- source data for EV/EV2/EV2b/EV2b-LN229.xlsx
- source data for EV/EV2/EV2b/EV2b-U118.xlsx
- source data for EV/EV2/EV2b/EV2b-U87.xlsx
- source data for EV/EV2/EV2b/EV2b.xlsx
- source data for EV/EV3/
- source data for EV/EV3/EV3 a/
- source data for EV/EV3/EV3 a/Bcl2L10 - CGGA.xlsx
- source data for EV/EV3/EV3 a/Bcl2l10 - TCGA.xlsx
- source data for EV/EV3/EV3 b/
- source data for EV/EV3/EV3 b/EV3b BIRC2-cIAP1 RT-PCR sum.xlsx
- source data for EV/EV3/EV3 d/
- source data for EV/EV3/EV3 d/EV3d_A172-cIAP2 BMS.xlsx
- source data for EV/EV3/EV3 d/EV3d_U118-cIAP2 BMS.xlsx
- source data for EV/EV3/EV3 d/EV3d_U87-cIAP2 BMS.xlsx
- source data for EV/EV3/EV3 g/
- source data for EV/EV3/EV3 g/EV3g  cIAP2 CM BMS_A172.xlsx
- source data for EV/EV3/EV3 g/EV3g  cIAP2 CM BMS_U118.xlsx
- source data for EV/EV3/EV3 g/EV3g  cIAP2 CM BMS_U87.xlsx
- source data for EV/EV3/EV3 i/
- source data for EV/EV3/EV3 i/EV3i survival_A172.xlsx
- source data for EV/EV3/EV3 i/EV3i survival_LN229.xlsx
- source data for EV/EV3/EV3 i/EV3i survival_U118.xlsx
- source data for EV/EV3/EV3 i/EV3i survival_U87.xlsx
- source data for EV/EV3/EV3 WB.pdf
- source data for EV/EV4/
- source data for EV/EV4/EV4a WB.pdf
- source data for EV/EV4/EV4b CV/
- source data for EV/EV4/EV4b CV/229/
- source data for EV/EV4/EV4b CV/229/IR/
- source data for EV/EV4/EV4b CV/229/IR/DMSO D0.JPG
- source data for EV/EV4/EV4b CV/229/IR/DMSO D3.JPG
- source data for EV/EV4/EV4b CV/229/IR/DMSO D6.JPG
- source data for EV/EV4/EV4b CV/229/IR/DMSO D9.JPG
- source data for EV/EV4/EV4b CV/229/IR/LCL D0.JPG
- source data for EV/EV4/EV4b CV/229/IR/LCL D3.JPG
- source data for EV/EV4/EV4b CV/229/IR/LCL D6.JPG
- source data for EV/EV4/EV4b CV/229/IR/LCL D9.JPG
- source data for EV/EV4/EV4b CV/229/mock/
- source data for EV/EV4/EV4b CV/229/mock/DMSO D0.JPG
- source data for EV/EV4/EV4b CV/229/mock/DMSO D3.JPG
- source data for EV/EV4/EV4b CV/229/mock/DMSO D6.JPG
- source data for EV/EV4/EV4b CV/229/mock/DMSO D9.JPG
- source data for EV/EV4/EV4b CV/229/mock/LCL D0.JPG
- source data for EV/EV4/EV4b CV/229/mock/LCL D3.JPG
- source data for EV/EV4/EV4b CV/229/mock/LCL D6.JPG
- source data for EV/EV4/EV4b CV/229/mock/LCL D9.JPG
- source data for EV/EV4/EV4b CV/A172/
- source data for EV/EV4/EV4b CV/A172/IR/
- source data for EV/EV4/EV4b CV/A172/IR/DMSO D0.JPG
- source data for EV/EV4/EV4b CV/A172/IR/DMSO D3.JPG
- source data for EV/EV4/EV4b CV/A172/IR/DMSO D6.JPG
- source data for EV/EV4/EV4b CV/A172/IR/DMSO D9.JPG
- source data for EV/EV4/EV4b CV/A172/IR/LCL D0.JPG
- source data for EV/EV4/EV4b CV/A172/IR/LCL D3.JPG
- source data for EV/EV4/EV4b CV/A172/IR/LCL D6.JPG
- source data for EV/EV4/EV4b CV/A172/IR/LCL D9.JPG
- source data for EV/EV4/EV4b CV/A172/mock/
- source data for EV/EV4/EV4b CV/A172/mock/DMSO D0.JPG
- source data for EV/EV4/EV4b CV/A172/mock/DMSO D3.JPG
- source data for EV/EV4/EV4b CV/A172/mock/DMSO D6.JPG
- source data for EV/EV4/EV4b CV/A172/mock/DMSO D9.JPG
- source data for EV/EV4/EV4b CV/A172/mock/LCL D0.JPG
- source data for EV/EV4/EV4b CV/A172/mock/LCL D3.JPG
- source data for EV/EV4/EV4b CV/A172/mock/LCL D6.JPG
- source data for EV/EV4/EV4b CV/A172/mock/LCL D9.JPG
- source data for EV/EV4/EV4b CV/U118/
- source data for EV/EV4/EV4b CV/U118/IR/
- source data for EV/EV4/EV4b CV/U118/IR/DMSO D0.JPG
- source data for EV/EV4/EV4b CV/U118/IR/DMSO D3.JPG
- source data for EV/EV4/EV4b CV/U118/IR/DMSO D6.JPG
- source data for EV/EV4/EV4b CV/U118/IR/DMSO D9.JPG
- source data for EV/EV4/EV4b CV/U118/IR/LCL D0.JPG
- source data for EV/EV4/EV4b CV/U118/IR/LCL D3.JPG
- source data for EV/EV4/EV4b CV/U118/IR/LCL D6.JPG
- source data for EV/EV4/EV4b CV/U118/IR/LCL D9.JPG
- source data for EV/EV4/EV4b CV/U118/mock/
- source data for EV/EV4/EV4b CV/U118/mock/DMSO D0.JPG
- source data for EV/EV4/EV4b CV/U118/mock/DMSO D3.JPG
- source data for EV/EV4/EV4b CV/U118/mock/DMSO D6.JPG
- source data for EV/EV4/EV4b CV/U118/mock/DMSO D9.JPG
- source data for EV/EV4/EV4b CV/U118/mock/LCL D0.JPG
- source data for EV/EV4/EV4b CV/U118/mock/LCL D3.JPG
- source data for EV/EV4/EV4b CV/U118/mock/LCL D6.JPG
- source data for EV/EV4/EV4b CV/U118/mock/LCL D9.JPG
- source data for EV/EV4/EV4b CV/U87/
- source data for EV/EV4/EV4b CV/U87/IR/
- source data for EV/EV4/EV4b CV/U87/IR/DMSO D0.JPG
- source data for EV/EV4/EV4b CV/U87/IR/DMSO D3.JPG
- source data for EV/EV4/EV4b CV/U87/IR/DMSO D6.JPG
- source data for EV/EV4/EV4b CV/U87/IR/DMSO D9.JPG
- source data for EV/EV4/EV4b CV/U87/IR/LCL D0.JPG
- source data for EV/EV4/EV4b CV/U87/IR/LCL D3.JPG
- source data for EV/EV4/EV4b CV/U87/IR/LCL D6.JPG
- source data for EV/EV4/EV4b CV/U87/IR/LCL D9.JPG
- source data for EV/EV4/EV4b CV/U87/mock/
- source data for EV/EV4/EV4b CV/U87/mock/DMSO D0.JPG
- source data for EV/EV4/EV4b CV/U87/mock/DMSO D3.JPG
- source data for EV/EV4/EV4b CV/U87/mock/DMSO D6.JPG
- source data for EV/EV4/EV4b CV/U87/mock/DMSO D9.JPG
- source data for EV/EV4/EV4b CV/U87/mock/LCL D0.JPG
- source data for EV/EV4/EV4b CV/U87/mock/LCL D3.JPG
- source data for EV/EV4/EV4b CV/U87/mock/LCL D6.JPG
- source data for EV/EV4/EV4b CV/U87/mock/LCL D9.JPG
- source data for EV/EV4/EV4c MTT/
- source data for EV/EV4/EV4c MTT/A172 naive+IR LCL161.xlsx
- source data for EV/EV4/EV4c MTT/LN229 naive+IR LCL161.xlsx
- source data for EV/EV4/EV4c MTT/U118 naive+IR LCL161.xlsx
- source data for EV/EV4/EV4c MTT/U87 naive+IR LCL161.xlsx
- source data for EV/EV5/
- source data for EV/EV5/EV5a PDX CM RUXO-uncropped.pdf
- source data for EV/EV5/EV5b BrdU IF/
- source data for EV/EV5/EV5b BrdU IF/EV5b BrdU IF GBM12.xlsx
- source data for EV/EV5/EV5b BrdU IF/EV5b BrdU IF GBM123.xlsx
- source data for EV/EV5/EV5b BrdU IF/EV5b BrdU IF GBM148.xlsx
- source data for EV/EV5/EV5b BrdU IF/EV5b BrdU IF GBM245.xlsx
- source data for EV/EV5/EV5b BrdU IF/EV5b BrdU IF GBM43.xlsx
- source data for EV/EV5/EV5b BrdU IF/EV5b BrdU IF GBM6.xlsx
- source data for EV/EV5/EV5c CV/
- source data for EV/EV5/EV5c CV/GBM12/
- source data for EV/EV5/EV5c CV/GBM12/IR/
- source data for EV/EV5/EV5c CV/GBM12/IR/Biri-D0.JPG
- source data for EV/EV5/EV5c CV/GBM12/IR/Biri-D3.JPG
- source data for EV/EV5/EV5c CV/GBM12/IR/Biri-D6.JPG
- source data for EV/EV5/EV5c CV/GBM12/IR/Biri-D9.JPG
- source data for EV/EV5/EV5c CV/GBM12/IR/DMSO-D0.JPG
- source data for EV/EV5/EV5c CV/GBM12/IR/DMSO-D3.JPG
- source data for EV/EV5/EV5c CV/GBM12/IR/DMSO-D6.JPG
- source data for EV/EV5/EV5c CV/GBM12/IR/DMSO-D9.JPG
- source data for EV/EV5/EV5c CV/GBM12/mock/
- source data for EV/EV5/EV5c CV/GBM12/mock/Biri-D0.JPG
- source data for EV/EV5/EV5c CV/GBM12/mock/Biri-D3.JPG
- source data for EV/EV5/EV5c CV/GBM12/mock/Biri-D6.JPG
- source data for EV/EV5/EV5c CV/GBM12/mock/Biri-D9.JPG
- source data for EV/EV5/EV5c CV/GBM12/mock/DMSO-D0.JPG
- source data for EV/EV5/EV5c CV/GBM12/mock/DMSO-D3.JPG
- source data for EV/EV5/EV5c CV/GBM12/mock/DMSO-D6.JPG
- source data for EV/EV5/EV5c CV/GBM12/mock/DMSO-D9.JPG
- source data for EV/EV5/EV5c CV/GBM123/
- source data for EV/EV5/EV5c CV/GBM123/IR/
- source data for EV/EV5/EV5c CV/GBM123/IR/IR-Biri-D0.jpg
- source data for EV/EV5/EV5c CV/GBM123/IR/IR-Biri-D3.jpg
- source data for EV/EV5/EV5c CV/GBM123/IR/IR-Biri-D6.jpg
- source data for EV/EV5/EV5c CV/GBM123/IR/IR-Biri-D9.jpg
- source data for EV/EV5/EV5c CV/GBM123/IR/IR-DMSO-D0.jpg
- source data for EV/EV5/EV5c CV/GBM123/IR/IR-DMSO-D3.jpg
- source data for EV/EV5/EV5c CV/GBM123/IR/IR-DMSO-D6.jpg
- source data for EV/EV5/EV5c CV/GBM123/IR/IR-DMSO-D9.jpg
- source data for EV/EV5/EV5c CV/GBM123/mock/
- source data for EV/EV5/EV5c CV/GBM123/mock/Biri-Naive-D0.jpg
- source data for EV/EV5/EV5c CV/GBM123/mock/Biri-Naive-D3.jpg
- source data for EV/EV5/EV5c CV/GBM123/mock/Biri-Naive-D6.jpg
- source data for EV/EV5/EV5c CV/GBM123/mock/Biri-Naive-D9.jpg
- source data for EV/EV5/EV5c CV/GBM123/mock/DMSO-Naive-D0.jpg
- source data for EV/EV5/EV5c CV/GBM123/mock/DMSO-Naive-D3.jpg
- source data for EV/EV5/EV5c CV/GBM123/mock/DMSO-Naive-D6.jpg
- source data for EV/EV5/EV5c CV/GBM123/mock/DMSO-Naive-D9.jpg
- source data for EV/EV5/EV5c CV/GBM148/
- source data for EV/EV5/EV5c CV/GBM148/IR/
- source data for EV/EV5/EV5c CV/GBM148/IR/IR-Biri-Day0.jpg
- source data for EV/EV5/EV5c CV/GBM148/IR/IR-Biri-Day3.jpg
- source data for EV/EV5/EV5c CV/GBM148/IR/IR-Biri-Day6.jpg
- source data for EV/EV5/EV5c CV/GBM148/IR/IR-Biri-Day9.jpg
- source data for EV/EV5/EV5c CV/GBM148/IR/IR-DMSO-Day0.jpg
- source data for EV/EV5/EV5c CV/GBM148/IR/IR-DMSO-Day3.jpg
- source data for EV/EV5/EV5c CV/GBM148/IR/IR-DMSO-Day6.jpg
- source data for EV/EV5/EV5c CV/GBM148/IR/IR-DMSO-Day9.jpg
- source data for EV/EV5/EV5c CV/GBM148/mock/
- source data for EV/EV5/EV5c CV/GBM148/mock/B-Day0.jpg
- source data for EV/EV5/EV5c CV/GBM148/mock/B-Day3.jpg
- source data for EV/EV5/EV5c CV/GBM148/mock/B-Day6.jpg
- source data for EV/EV5/EV5c CV/GBM148/mock/B-Day9.jpg
- source data for EV/EV5/EV5c CV/GBM148/mock/D-Day0.jpg
- source data for EV/EV5/EV5c CV/GBM148/mock/D-Day3.jpg
- source data for EV/EV5/EV5c CV/GBM148/mock/D-Day6.jpg
- source data for EV/EV5/EV5c CV/GBM148/mock/D-Day9.jpg
- source data for EV/EV5/EV5c CV/GBM245/
- source data for EV/EV5/EV5c CV/GBM245/IR/
- source data for EV/EV5/EV5c CV/GBM245/IR/Biri-Day0.jpg
- source data for EV/EV5/EV5c CV/GBM245/IR/Biri-Day3.jpg
- source data for EV/EV5/EV5c CV/GBM245/IR/Biri-Day6.jpg
- source data for EV/EV5/EV5c CV/GBM245/IR/Biri-Day9.jpg
- source data for EV/EV5/EV5c CV/GBM245/IR/DMSO-Day0.jpg
- source data for EV/EV5/EV5c CV/GBM245/IR/DMSO-Day3.jpg
- source data for EV/EV5/EV5c CV/GBM245/IR/DMSO-Day6.jpg
- source data for EV/EV5/EV5c CV/GBM245/IR/DMSO-Day9.jpg
- source data for EV/EV5/EV5c CV/GBM245/mock/
- source data for EV/EV5/EV5c CV/GBM245/mock/Biri-Day0.jpg
- source data for EV/EV5/EV5c CV/GBM245/mock/Biri-Day3.jpg
- source data for EV/EV5/EV5c CV/GBM245/mock/Biri-Day6.jpg
- source data for EV/EV5/EV5c CV/GBM245/mock/Biri-Day9.jpg
- source data for EV/EV5/EV5c CV/GBM245/mock/DMSo-Day0.jpg
- source data for EV/EV5/EV5c CV/GBM245/mock/DMSo-Day3.jpg
- source data for EV/EV5/EV5c CV/GBM245/mock/DMSo-Day6.jpg
- source data for EV/EV5/EV5c CV/GBM245/mock/DMSo-Day9.jpg
- source data for EV/EV5/EV5c CV/GBM43/
- source data for EV/EV5/EV5c CV/GBM43/IR/
- source data for EV/EV5/EV5c CV/GBM43/IR/IR-Biri-D0.jpg
- source data for EV/EV5/EV5c CV/GBM43/IR/IR-Biri-D3.jpg
- source data for EV/EV5/EV5c CV/GBM43/IR/IR-Biri-D6.jpg
- source data for EV/EV5/EV5c CV/GBM43/IR/IR-Biri-D9.jpg
- source data for EV/EV5/EV5c CV/GBM43/IR/IR-DMSO-D0.jpg
- source data for EV/EV5/EV5c CV/GBM43/IR/IR-DMSO-D3.jpg
- source data for EV/EV5/EV5c CV/GBM43/IR/IR-DMSO-D6.jpg
- source data for EV/EV5/EV5c CV/GBM43/IR/IR-DMSO-D9.jpg
- source data for EV/EV5/EV5c CV/GBM43/mock/
- source data for EV/EV5/EV5c CV/GBM43/mock/Naive-Biri-D0.jpg
- source data for EV/EV5/EV5c CV/GBM43/mock/Naive-Biri-D3.jpg
- source data for EV/EV5/EV5c CV/GBM43/mock/Naive-Biri-D6.jpg
- source data for EV/EV5/EV5c CV/GBM43/mock/Naive-Biri-D9.jpg
- source data for EV/EV5/EV5c CV/GBM43/mock/Naive-DMSO-D0.jpg
- source data for EV/EV5/EV5c CV/GBM43/mock/Naive-DMSO-D3.jpg
- source data for EV/EV5/EV5c CV/GBM43/mock/Naive-DMSO-D6.jpg
- source data for EV/EV5/EV5c CV/GBM43/mock/Naive-DMSO-D9.jpg
- source data for EV/EV5/EV5c CV/GBM6/
- source data for EV/EV5/EV5c CV/GBM6/IR/
- source data for EV/EV5/EV5c CV/GBM6/IR/IR-Biri-D0.jpg
- source data for EV/EV5/EV5c CV/GBM6/IR/IR-Biri-D3.jpg
- source data for EV/EV5/EV5c CV/GBM6/IR/IR-Biri-D6.jpg
- source data for EV/EV5/EV5c CV/GBM6/IR/IR-Biri-D9.jpg
- source data for EV/EV5/EV5c CV/GBM6/IR/IR-DMSO-D0.jpg
- source data for EV/EV5/EV5c CV/GBM6/IR/IR-DMSO-D3.jpg
- source data for EV/EV5/EV5c CV/GBM6/IR/IR-DMSO-D6.jpg
- source data for EV/EV5/EV5c CV/GBM6/IR/IR-DMSO-D9.jpg
- source data for EV/EV5/EV5c CV/GBM6/mock/
- source data for EV/EV5/EV5c CV/GBM6/mock/Naive-Biri-D0.jpg
- source data for EV/EV5/EV5c CV/GBM6/mock/Naive-Biri-D3.jpg
[truncated: 6 more entries]
