# Supplementary material for: Targeting cIAP2 in a novel senolytic strategy prevents glioblastoma recurrence after radiotherapy
Source: EMBO Mol Med. 2025 Feb 19;17(4):645–78. doi: 10.1038/s44321-025-00201-x (PMC11982261; doi:10.1038/s44321-025-00201-x)
Supplement: Supplementary file 10 — EV figures [file 44321_2025_201_MOESM10_ESM.zip › source data for EV/EV1/EV1 a/LN229.xlsx]

## Sheet: LN229
mock	IR
99.9	6.7
100	0
100	0
