# Supplementary material for: Targeting cIAP2 in a novel senolytic strategy prevents glioblastoma recurrence after radiotherapy
Source: EMBO Mol Med. 2025 Feb 19;17(4):645–78. doi: 10.1038/s44321-025-00201-x (PMC11982261; doi:10.1038/s44321-025-00201-x)
Supplement: Supplementary file 10 — EV figures [file 44321_2025_201_MOESM10_ESM.zip › source data for EV/EV1/EV1 b/EV1b-ki67.xlsx]

## Sheet: EV1b-ki67_LN229
	mock	IR
	96.2	22.9
	99.2	14.6
	98.9	10

## Sheet: EV1b-ki67_A172
	mock	IR
	94.8	13.1
	96.7	7.4
	97.9	8.2

## Sheet: EV1b-ki67_U118
	mock	IR
	95.7	18.4
	99.2	11.7
	99.2	5.1

## Sheet: EV1b-ki67_U87
	mock	IR
	96.5	12.3
	98.5	11.5
	91	14.9
