# Supplementary material for: Targeting cIAP2 in a novel senolytic strategy prevents glioblastoma recurrence after radiotherapy
Source: EMBO Mol Med. 2025 Feb 19;17(4):645–78. doi: 10.1038/s44321-025-00201-x (PMC11982261; doi:10.1038/s44321-025-00201-x)
Supplement: Supplementary file 10 — EV figures [file 44321_2025_201_MOESM10_ESM.zip › source data for EV/EV1/EV1 d senescence score/SenCan score LN229 A172.xlsx]

## Sheet: SenCan score LN229 A172
	LN229 naïve	LN229 IR-sen	A172 naïve	A172 IR-sen
	1.52121e-07	0.963726	0.00110442	1
	6.82126e-08	0.944273	0.000637979	1
	4.20763e-08	0.832602	0.000286232	1
