# Supplementary material for: Targeting cIAP2 in a novel senolytic strategy prevents glioblastoma recurrence after radiotherapy
Source: EMBO Mol Med. 2025 Feb 19;17(4):645–78. doi: 10.1038/s44321-025-00201-x (PMC11982261; doi:10.1038/s44321-025-00201-x)
Supplement: Supplementary file 10 — EV figures [file 44321_2025_201_MOESM10_ESM.zip › source data for EV/EV2/EV2b/EV2b-A172.xlsx]

## Sheet: EV2b-A172
CCL2	CXCL3	CXCL5	IL6	IL8	IL13	IL1A	IL1B	MMP12	TNFa
2.9	6.9	0.2	2.9	7.9	2.9	-0.2	2.4	0	4.6
2.9	6.9	3.5	2.7	8.1	1	-0.2	1.7	1.8	7.7
2.6	7	1.3	2.9	8	2.7	-0.3	1.8	0.2	6.1
