# Supplementary material for: Targeting cIAP2 in a novel senolytic strategy prevents glioblastoma recurrence after radiotherapy
Source: EMBO Mol Med. 2025 Feb 19;17(4):645–78. doi: 10.1038/s44321-025-00201-x (PMC11982261; doi:10.1038/s44321-025-00201-x)
Supplement: Supplementary file 10 — EV figures [file 44321_2025_201_MOESM10_ESM.zip › source data for EV/EV2/EV2b/EV2b-LN229.xlsx]

## Sheet: EV2b-LN229
CCL2	CXCL3	CXCL5	IL6	IL8	IL13	IL1A	IL1B	MMP12	TNFa
4.5	11.3	1.9	5.7	10	2.1	2.9	9.4	-1.4	5.2
4.2	11.3	1.8	5.7	10.8	0.1	2.9	9	1.9	8.6
4.3	10.7	2.5	5.5	11	1.4	2.7	9.8	0.9	7.3
