# Supplementary material for: Targeting cIAP2 in a novel senolytic strategy prevents glioblastoma recurrence after radiotherapy
Source: EMBO Mol Med. 2025 Feb 19;17(4):645–78. doi: 10.1038/s44321-025-00201-x (PMC11982261; doi:10.1038/s44321-025-00201-x)
Supplement: Supplementary file 10 — EV figures [file 44321_2025_201_MOESM10_ESM.zip › source data for EV/EV2/EV2b/EV2b-U118.xlsx]

## Sheet: EV2b-U118
CCL2	CXCL3	CXCL5	IL6	IL8	IL13	IL1A	IL1B	MMP12	TNFa
2.4	3.1	1.7	1.1	3.4	1.1	0.1	0.9	0.1	1.1
2.5	3	1.1	1.2	3.3	0.2	0	1.1	0.3	1.9
2.6	3.2	1.6	1.1	3.6	1	0.2	1.5	0.7	2
