# Supplementary material for: Targeting cIAP2 in a novel senolytic strategy prevents glioblastoma recurrence after radiotherapy
Source: EMBO Mol Med. 2025 Feb 19;17(4):645–78. doi: 10.1038/s44321-025-00201-x (PMC11982261; doi:10.1038/s44321-025-00201-x)
Supplement: Supplementary file 10 — EV figures [file 44321_2025_201_MOESM10_ESM.zip › source data for EV/EV2/EV2b/EV2b-U87.xlsx]

## Sheet: EV2b-U87
CCL2	CXCL3	CXCL5	IL6	IL8	IL13	IL1A	IL1B	MMP12	TNFa
5	2.7	1.7	4.3	3.9	1.4	0.2	0.3	0.7	7.2
5.2	2.8	2	4.3	4	0	0.5	0.6	0.1	5
5.4	2.9	2.4	2.8	4.2	0.3	0.4	0.5	0.8	3
