# Supplementary material for: Targeting cIAP2 in a novel senolytic strategy prevents glioblastoma recurrence after radiotherapy
Source: EMBO Mol Med. 2025 Feb 19;17(4):645–78. doi: 10.1038/s44321-025-00201-x (PMC11982261; doi:10.1038/s44321-025-00201-x)
Supplement: Supplementary file 10 — EV figures [file 44321_2025_201_MOESM10_ESM.zip › source data for EV/EV2/EV2b/EV2b.xlsx]

## Sheet: EV2b_LN229
	CCL2	CXCL3	CXCL5	IL6	IL8	IL13	IL1A	IL1B	MMP12	TNFa
	4.5	11.3	1.9	5.7	10	2.1	2.9	9.4	-1.4	5.2
	4.2	11.3	1.8	5.7	10.8	0.1	2.9	9	1.9	8.6
	4.3	10.7	2.5	5.5	11	1.4	2.7	9.8	0.9	7.3

## Sheet: EV2b_A172
	CCL2	CXCL3	CXCL5	IL6	IL8	IL13	IL1A	IL1B	MMP12	TNFa
	2.9	6.9	0.2	2.9	7.9	2.9	-0.2	2.4	0	4.6
	2.9	6.9	3.5	2.7	8.1	1	-0.2	1.7	1.8	7.7
	2.6	7	1.3	2.9	8	2.7	-0.3	1.8	0.2	6.1

## Sheet: EV2b_U118
	CCL2	CXCL3	CXCL5	IL6	IL8	IL13	IL1A	IL1B	MMP12	TNFa
	2.4	3.1	1.7	1.1	3.4	1.1	0.1	0.9	0.1	1.1
	2.5	3	1.1	1.2	3.3	0.2	0	1.1	0.3	1.9
	2.6	3.2	1.6	1.1	3.6	1	0.2	1.5	0.7	2

## Sheet: EV2b_U87
	CCL2	CXCL3	CXCL5	IL6	IL8	IL13	IL1A	IL1B	MMP12	TNFa
	5	2.7	1.7	4.3	3.9	1.4	0.2	0.3	0.7	7.2
	5.2	2.8	2	4.3	4	0	0.5	0.6	0.1	5
	5.4	2.9	2.4	2.8	4.2	0.3	0.4	0.5	0.8	3
