# Supplementary material for: Targeting cIAP2 in a novel senolytic strategy prevents glioblastoma recurrence after radiotherapy
Source: EMBO Mol Med. 2025 Feb 19;17(4):645–78. doi: 10.1038/s44321-025-00201-x (PMC11982261; doi:10.1038/s44321-025-00201-x)
Supplement: Supplementary file 10 — EV figures [file 44321_2025_201_MOESM10_ESM.zip › source data for EV/EV3/EV3 a/Bcl2L10 - CGGA.xlsx]

## Sheet: Bcl2L10 - CGGA
	Overall Survival (months)	Low (n=373)	High (n=165)
CGGA_2062	1.36667	1
CGGA_1688	1.7	1
CGGA_P594	2.8	1
CGGA_1387	3	1
CGGA_P29	3.43333	1
CGGA_1334	4.86667	1
CGGA_P25	4.9	1
CGGA_487	5.2	1
CGGA_1208	5.36667	1
CGGA_1262	5.53333	1
CGGA_P104	5.56667	1
CGGA_1597	5.8	1
CGGA_1542	6.13333	0
CGGA_1486	6.13333	1
CGGA_P568	7.26667	1
CGGA_P160	7.3	1
CGGA_P310	7.46667	1
CGGA_1461	7.53333	1
CGGA_1010	8.2	1
CGGA_1666	8.3	1
CGGA_1365	8.43333	1
CGGA_P266	8.43333	1
CGGA_P604	8.73333	1
CGGA_2075	8.86667	1
CGGA_1492	8.93333	1
CGGA_1510	9.03333	1
CGGA_120	9.6	1
CGGA_P116	10.1667	1
CGGA_1447	10.2667	1
CGGA_P145	10.2667	1
CGGA_P421	10.2667	1
CGGA_1496	11	1
CGGA_1474	11.1	0
CGGA_P585	11.4667	1
CGGA_1722	11.6333	1
CGGA_1378	12.6	1
CGGA_P18	12.9	1
CGGA_1817	13.3	1
CGGA_1106	14	1
CGGA_P411	14.6667	1
CGGA_P364	16.5	1
CGGA_810	18.3667	1
CGGA_P316	18.9	0
CGGA_P205	19.4333	1
CGGA_1615	19.5333	1
CGGA_P165	19.9333	1
CGGA_2006	20.8667	1
CGGA_1032	21.4333	1
CGGA_492	21.7333	0
CGGA_1678	21.9	1
CGGA_P337	22.9667	1
CGGA_1601	23.6667	1
CGGA_1507	23.8333	1
CGGA_1157	24.2333	1
CGGA_P596	25.9	0
CGGA_1503	25.9	1
CGGA_P265	25.9667	1
CGGA_P401	26.2667	1
CGGA_2129	27.6	0
CGGA_P136	28.0667	1
CGGA_1791	28.5	1
CGGA_2106	29.7333	0
CGGA_P510	30.4	0
CGGA_P501	30.8667	0
CGGA_1205	30.9667	1
CGGA_901	30.9667	1
CGGA_P500	31	0
CGGA_P492	31.2667	0
CGGA_2081	32.0333	0
CGGA_2079	32.1333	0
CGGA_P468	32.4667	0
CGGA_P446	33.6333	0
CGGA_P437	34.1	0
CGGA_P438	34.1	0
CGGA_P172	34.9667	1
CGGA_1610	35.2667	1
CGGA_P392	36.6333	0
CGGA_103	39.6	1
CGGA_1696	40.1667	0
CGGA_P283	44.3667	0
CGGA_1607	44.4333	1
CGGA_703	45.1667	1
CGGA_P271	45.8667	0
CGGA_P177	48.0667	0
CGGA_P178	48.0667	0
CGGA_P173	48.2667	0
CGGA_1903	49.1333	0
CGGA_P174	49.4	0
CGGA_P158	50.3333	0
CGGA_P182	50.4	0
CGGA_P164	51.7667	0
CGGA_1875	51.9333	0
CGGA_1580	52.7	1
CGGA_P131	53.2	0
CGGA_P132	53.4333	0
CGGA_1055	53.7	1
CGGA_P111	54.6	0
CGGA_P122	54.6	0
CGGA_P93	55.9333	0
CGGA_1525	56.2	1
CGGA_P86	56.4667	0
CGGA_1648	58.2333	0
CGGA_1780	60.8667	0
CGGA_1441	62.7333	1
CGGA_135	64.1333	1
CGGA_1745	64.3	0
CGGA_1086	65.9	1
CGGA_1720	66.4667	0
CGGA_1630	72	0
CGGA_1667	72.6667	0
CGGA_1552	81.0667	0
CGGA_1530	83.2333	0
CGGA_336	84.9667	1
CGGA_1469	87.5333	0
CGGA_1455	88.5	0
CGGA_1445	88.8	0
CGGA_1446	88.8	0
CGGA_1429	89.5	0
CGGA_1386	92.3333	0
CGGA_1368	93.2333	0
CGGA_890	99.4	1
CGGA_1235	100.133	0
CGGA_1198	102.2	0
CGGA_583	103.567	1
CGGA_1162	105.8	0
CGGA_1137	107.9	0
CGGA_1121	109.267	0
CGGA_1953	2.43333	1
CGGA_P7	3.66667	1
CGGA_1572	5.33333	1
CGGA_1236	6.36667	1
CGGA_P619	7.86667	1
CGGA_P89	9.8	1
CGGA_108	12.2	1
CGGA_P23	13.0667	1
CGGA_P269	17.0333	1
CGGA_1693	17.2333	1
CGGA_1354	17.6667	1
CGGA_1103	19.5	1
CGGA_1559	20.1	1
CGGA_P286	21.9333	0
CGGA_1764	23.6667	1
CGGA_2003	26	1
CGGA_D50	26.0667	1
CGGA_P439	34.0667	0
CGGA_1880	43.4	0
CGGA_1569	46.8667	0
CGGA_1565	47.2333	0
CGGA_P183	50.4	0
CGGA_P83	56.6	0
CGGA_1721	66.4667	0
CGGA_1588	66.7667	0
CGGA_863	69.1	1
CGGA_1528	83.2333	0
CGGA_1526	83.4	0
CGGA_1517	84.3333	0
CGGA_1502	85.5	0
CGGA_1488	86.2	0
CGGA_1482	86.4	0
CGGA_1127	87.6667	1
CGGA_1424	89.7333	0
CGGA_1415	90.6333	0
CGGA_1345	94.1667	0
CGGA_1976	2.43333	1
CGGA_P28	3.56667	1
CGGA_1462	5.8	1
CGGA_1814	7.36667	1
CGGA_881	8.4	1
CGGA_1380	9.7	1
CGGA_P483	9.96667	1
CGGA_1612	23.9333	1
CGGA_1066	24.1	1
CGGA_1812	26	1
CGGA_P147	28.7667	1
CGGA_157	30.4667	1
CGGA_1058	33.1667	1
CGGA_1508	34.9667	1
CGGA_28	36.7667	1
CGGA_P279	44.4667	0
CGGA_1155	45.7667	1
CGGA_1658	52.4667	1
CGGA_1647	74.3	0
CGGA_1350	93.9667	0
CGGA_1191	102.733	0
CGGA_1158	106.267	0
CGGA_P625	5.36667	1
CGGA_P180	8.66667	1
CGGA_1451	14.6	1
CGGA_1560	15.3	1
CGGA_1606	15.7	1
CGGA_2082	19.0333	0
CGGA_1850	25	0
CGGA_1037	26	0
CGGA_1410	27.5	1
CGGA_1854	54.2	0
CGGA_P3	70.8667	0
CGGA_1413	90.6667	0
CGGA_2008	1.46667	1
CGGA_1767	2.86667	1
CGGA_1481	4.36667	1
CGGA_1857	5.23333	1
CGGA_P175	6.1	1
CGGA_1422	6.8	1
CGGA_1521	6.83333	1
CGGA_1635	11.0667	1
CGGA_1551	11.5667	1
CGGA_1634	12.2	1
CGGA_1659	12.9	1
CGGA_P328	19.3333	1
CGGA_1467	28.8667	1
CGGA_1728	30.5667	1
CGGA_809	41.7333	1
CGGA_1416	64.4333	1
CGGA_1727	66	0
CGGA_1725	66.1	0
CGGA_1715	67.7667	0
CGGA_1699	69.6	0
CGGA_107	71.8667	1
CGGA_1516	84.3333	0
CGGA_1286	96.8667	0
CGGA_1152	106.7	0
CGGA_1012	122.633	1
CGGA_1514	2.53333	1
CGGA_1946	4.73333	1
CGGA_777	4.86667	1
CGGA_1702	5.6	1
CGGA_1631	7.36667	1
CGGA_1494	8.96667	1
CGGA_2078	9.33333	1
CGGA_1747	9.76667	1
CGGA_1681	11.5333	1
CGGA_1120	14.0667	1
CGGA_P157	15.6667	1
CGGA_619	18.3333	1
CGGA_1690	19.7333	1
CGGA_861	29.7667	1
CGGA_1309	32.1333	0
CGGA_2056	33.9667	0
CGGA_P399	36.3333	0
CGGA_1477	39.8	1
CGGA_P335	40.1	0
CGGA_1994	41.2333	0
CGGA_1135	41.4667	1
CGGA_P21	64.0667	0
CGGA_1718	66.5333	0
CGGA_1661	73.6333	0
CGGA_1657	73.8333	0
CGGA_1653	73.9	0
CGGA_1621	77.0333	0
CGGA_1618	77.3	0
CGGA_1566	80.6667	0
CGGA_625	82.1667	1
CGGA_1504	85.2667	0
CGGA_1463	87.7667	0
CGGA_1440	89	0
CGGA_1400	91.4	0
CGGA_1377	92.6667	0
CGGA_1339	94.4	0
CGGA_1303	95.3667	0
CGGA_1865	2.96667	1
CGGA_2013	4.63333	1
CGGA_1101	7.13333	1
CGGA_1418	9.56667	1
CGGA_P388	9.76667	1
CGGA_P610	11.5	1
CGGA_1444	12.6	1
CGGA_1833	16.4667	1
CGGA_1108	22.8	1
CGGA_1626	23.2	1
CGGA_825	27.8667	1
CGGA_1536	28	1
CGGA_P163	28.5	1
CGGA_1703	53.0667	0
CGGA_1527	57.1333	1
CGGA_1317	95.4667	0
CGGA_1264	97.6333	0
CGGA_707	109.967	1
CGGA_420	117.133	0
CGGA_1537	3.23333	1
CGGA_1586	7.73333	1
CGGA_1181	10.6	0
CGGA_1603	11.8667	1
CGGA_867	12.2333	1
CGGA_1487	17.3333	1
CGGA_1686	24.8333	1
CGGA_1587	25	1
CGGA_D28	28.6667	1
CGGA_P520	29.4667	0
CGGA_288	35.2333	1
CGGA_P422	36.3667	0
CGGA_1902	49.3	0
CGGA_1701	56.5333	0
CGGA_1269	97.4333	0
CGGA_1239	99.9	0
CGGA_1147	107.167	0
CGGA_852	5.63333	1
CGGA_1544	6.93333	1
CGGA_1546	7.43333	1
CGGA_1682	11.5	1
CGGA_1369	12	0
CGGA_1154	12.3	1
CGGA_1452	15.6	1
CGGA_530	16.8667	1
CGGA_1739	17.1667	1
CGGA_1694	20.8	1
CGGA_1524	33.4667	1
CGGA_1972	43.0333	0
CGGA_P156	49.6	0
CGGA_112	51.1333	1
CGGA_P19	64.1333	0
CGGA_1704	68.8	0
CGGA_730	70.6	1
CGGA_482	83.7	1
CGGA_42	94.4	1
CGGA_1131	108.367	0
CGGA_1558	4.33333	1
CGGA_2046	8.36667	1
CGGA_1392	15.7667	1
CGGA_1398	18.4667	1
CGGA_1736	31.2667	1
CGGA_1142	33.5	1
CGGA_1353	34.0667	1
CGGA_2053	34.3667	0
CGGA_P155	49.4333	0
CGGA_P153	49.4667	0
CGGA_1882	51.0333	0
CGGA_1435	55.2333	1
CGGA_474	67.6333	0
CGGA_1557	80.9	0
CGGA_1443	88.8333	0
CGGA_1371	93.0333	0
CGGA_1041	119.767	0
CGGA_1458	4.23333	1
CGGA_1505	5.73333	1
CGGA_P199	6.76667	1
CGGA_P159	7.03333	1
CGGA_1535	7.73333	1
CGGA_1476	9.96667	1
CGGA_1758	13.8	1
CGGA_1738	15.6333	1
CGGA_P319	16.9333	1
CGGA_2002	19.0667	1
CGGA_1680	19.8667	1
CGGA_P15	24.1	1
CGGA_P505	30.8	0
CGGA_P326	40.5667	0
CGGA_1533	40.5667	1
CGGA_1057	51.6333	1
CGGA_P142	51.9333	0
CGGA_P20	64.1	0
CGGA_1642	75.5333	0
CGGA_1617	77	0
CGGA_1563	80.7667	0
CGGA_1172	104.367	0
CGGA_1065	113.733	0
CGGA_290	157.5	0
CGGA_1534	0.9	1
CGGA_1862	3.66667	1
CGGA_165	6.1	0
CGGA_P143	8.7	1
CGGA_1359	11.4333	1
CGGA_P27	13.7667	0
CGGA_P633	22.5333	0
CGGA_1592	52.9333	1
CGGA_1169	58.8333	1
CGGA_P17	64.3333	0
CGGA_1744	64.5333	0
CGGA_1706	68.9333	0
CGGA_1256	85.2333	0
CGGA_1402	91.4	0
CGGA_1204	101.867	0
CGGA_1192	102.667	0
CGGA_663	140.333	0
CGGA_457	2.5		1
CGGA_1785	10.9667		1
CGGA_1223	22.7333		1
CGGA_2039	23.4		0
CGGA_1036	26.8667		1
CGGA_903	48.5		1
CGGA_1401	56		1
CGGA_1623	76.9		0
CGGA_1471	87.4333		0
CGGA_D19	9.9		1
CGGA_1295	10.3333		1
CGGA_1985	12.6667		1
CGGA_831	18.2		1
CGGA_1148	19.8667		1
CGGA_1497	39.2667		1
CGGA_P84	56.4667		0
CGGA_1645	66.5333		0
CGGA_1232	68.9		1
CGGA_1675	71.8		0
CGGA_1421	89.9667		0
CGGA_1417	90.4333		0
CGGA_406	3		1
CGGA_P415	6.5		1
CGGA_1427	11.3		0
CGGA_521	17.1333		1
CGGA_2047	19.9333		1
CGGA_1650	42.7667		1
CGGA_P115	54.2		0
CGGA_106	167.6		0
CGGA_1575	4.3		1
CGGA_1685	7.5		1
CGGA_P100	8.93333		1
CGGA_1641	9.7		1
CGGA_2121	11.5333		1
CGGA_1183	13.6		1
CGGA_P512	18.0333		1
CGGA_1604	24.6667		1
CGGA_P306	30.7333		1
CGGA_P416	35.6333		0
CGGA_1655	40.3		0
CGGA_P314	41.2667		0
CGGA_1662	49.7667		0
CGGA_P137	50.8667		0
CGGA_P13	64.6		0
CGGA_1737	65.0667		0
CGGA_1714	67.8		0
CGGA_1513	78.4		1
CGGA_1018	84.2333		1
CGGA_1426	4.43333		1
CGGA_1260	5.9		1
CGGA_P181	7.93333		1
CGGA_1807	8.23333		1
CGGA_1663	9.66667		1
CGGA_P5	12.6		1
CGGA_1771	35.6		1
CGGA_1097	45.9333		1
CGGA_1300	59.7667		1
CGGA_1786	60.5667		0
CGGA_1723	66.2		0
CGGA_1562	67.7333		1
CGGA_1679	71.5333		0
CGGA_1111	89.8667		1
CGGA_P106	2.36667		1
CGGA_1773	3.46667		1
CGGA_1255	3.93333		1
CGGA_1491	8.2		1
CGGA_1809	11.4333		1
CGGA_1518	13.7		1
CGGA_1459	16.7667		1
CGGA_509	20.7667		1
CGGA_1735	27.1		1
CGGA_1318	49.9		0
CGGA_1695	69.8		0
CGGA_1595	78.7667		0
CGGA_1886	11.2667		1
CGGA_1178	14.0667		1
CGGA_1126	26.1333		1
CGGA_1548	35.1333		1
CGGA_P358	38.9333		0
CGGA_J50	56.4333		1
CGGA_1700	69.2		0
CGGA_1003	127.233		0
CGGA_1568	11.5		0
CGGA_P22	13.5333		1
CGGA_P109	13.5667		1
CGGA_1863	53.1333		0
CGGA_1100	110.467		0
CGGA_1134	1.96667		1
CGGA_1740	12.1		1
CGGA_P356	18.9667		1
CGGA_1826	1.46667		1
CGGA_1908	9.93333		1
CGGA_763	10.6333		0
CGGA_P346	17.4		0
CGGA_1619	25.5333		1
CGGA_1383	29.4667		0
CGGA_1906	35.1333		1
CGGA_1614	35.9667		1
CGGA_1870	51.8667		0
CGGA_1431	68.2667		1
CGGA_1335	94.6333		0
CGGA_P99	22.6333		0
CGGA_P176	26.8		0
CGGA_705	50.2333		1
CGGA_1138	13.7		1
CGGA_194	76.8		1
CGGA_1613	8.33333		0
CGGA_1811	10.1333		1
CGGA_869	17.9		0
CGGA_P461	19.9667		1
CGGA_888	22.3		1
CGGA_1708	37.4		1
CGGA_1404	91.3667		0
CGGA_1624	2.9		1
CGGA_1087	23.3667		0
CGGA_1731	65.8667		0
CGGA_1689	70.6		0
CGGA_1620	77.0667		0
CGGA_634	87.7667		1
CGGA_1644	5.76667		1
CGGA_P338	39.9333		0
CGGA_P144	51.9667		0
CGGA_P121	53.6		0
CGGA_1132	108.367		0
CGGA_1433	13.1333		1
CGGA_1480	13.5		1
CGGA_1529	19.4333		1
CGGA_1716	31.7		1
CGGA_1238	99.8667		0
CGGA_P30	13.4667		1
CGGA_1598	18.8		1
CGGA_1403	22.6333		1
CGGA_1321	23.4		1
CGGA_1664	50.9333		1
CGGA_1539	82.0667		0
CGGA_1543	24.1		1
CGGA_882	33.6		0
CGGA_1311	36		1
CGGA_1305	90.0667		1
CGGA_1211	101.4		0
CGGA_P295	9.1		1
CGGA_1554	27.4667		1
CGGA_P311	41.5667		0
CGGA_P103	55.0333		0
CGGA_799	62.2667		1
CGGA_1866	4.23333		1
CGGA_1457	10.4		1
CGGA_554	4.46667		1
CGGA_P508	12.5667		1
CGGA_652	15.8667		1
CGGA_1282	37.2		1
CGGA_P151	52.7333		0
CGGA_1156	106.467		0
CGGA_724	138.233		0
CGGA_1713	11.0667		1
CGGA_1591	37.7667		1
CGGA_1212	76.4		1
CGGA_721	85.0667		1
CGGA_2115	5.7		1
CGGA_1501	7.4		1
CGGA_P609	24.2		0
CGGA_1017	25.6		1
CGGA_P128	52.8667		0
CGGA_1697	2.96667		1
CGGA_1669	4.63333		1
CGGA_1326	10.7333		1
CGGA_1819	33.5		1
CGGA_720	41.9333		1
CGGA_1207	101.633		0
CGGA_503	147		0
CGGA_1382	9.46667		1
CGGA_1912	16.9		1
CGGA_1389	55.6333		1
CGGA_1361	93.4667		0
CGGA_1596	6.83333		1
CGGA_1538	8.23333		1
CGGA_1770	8.9		1
CGGA_P179	48.4667		0
CGGA_P113	56.9333		0
CGGA_1407	90.9333		0
CGGA_846	99.7		0
CGGA_1760	15.3		1
CGGA_1743	45.3667		1
CGGA_J73	37.8		1
CGGA_1649	74.1667		0
CGGA_1553	18		1
CGGA_1161	106		0
CGGA_1820	2.56667		1
CGGA_1611	38.6		1
CGGA_1419	8.3		1
CGGA_P185	16.7333		1
CGGA_1769	61.8		0
CGGA_1195	15.8667		1
CGGA_1901	18		1
CGGA_1185	24.3667		1
CGGA_265	131.967		0
CGGA_P315	15.0333		1
CGGA_1425	21.3333		1
CGGA_1434	2.23333		1
CGGA_358	4.06667		1
CGGA_1840	39.3		0
CGGA_1579	79.9333		0
CGGA_1608	65.1		0
CGGA_320	100.167		1
CGGA_P87	8		1
CGGA_1571	13.7333		0
CGGA_1226	22.3333		1
CGGA_P110	26.6667		1
CGGA_568	9.5		1
CGGA_1430	5.4		1
CGGA_1729	8.13333		1
CGGA_139	23.1333		1
CGGA_1671	72.2667		0
CGGA_P98	10.5667		1
CGGA_1627	76.7		0
CGGA_279	43.8		1
CGGA_1033	44.0667		0
CGGA_1815	6.16667		1
CGGA_1541	2.23333		1
CGGA_1899	5.86667		1
CGGA_889	131.433		0
CGGA_1500	3.6		1
CGGA_1709	13.8333		1
CGGA_P308	18.7667		1
CGGA_1184	5.2		1
CGGA_P112	27.8		1
CGGA_1273	81.2667		0
CGGA_1750	8.33333		1
CGGA_2024	10.9333		1
CGGA_1583	53.5333		1
CGGA_1144	83.5		0
CGGA_1670	12.1667		1
CGGA_1749	13.3667		1
CGGA_780	30.7667		1
CGGA_P280	44.7333		0
CGGA_1228	87.5333		0
CGGA_1164	34.0667		1
CGGA_1159	106.033		0
CGGA_1420	12.1333		1
CGGA_1955	15.2333		1
CGGA_1687	70.6		0
CGGA_1673	72		0
CGGA_P31	62.7667		0
CGGA_1048	23.4333		0
CGGA_1319	95.3667		0
CGGA_1594	16		0
CGGA_P102	42.3		1
CGGA_1640	75.5667		0
CGGA_1656	4.96667		1
CGGA_1002	10.1667		1
CGGA_1356	31.6		1
CGGA_1030	122.133		0
CGGA_1014	8.76667		1
CGGA_1291	80.7333		0
CGGA_1075	13.2667		1
CGGA_1454	88.5		0
CGGA_507	10.0667		1
CGGA_1911	48.3667		0
CGGA_1130	13.4		1
CGGA_1362	93.4667		0
CGGA_1698	12.9333		1
CGGA_369	153.533		0
CGGA_1141	14.4		1
CGGA_1437	34.5667		1
CGGA_1478	18.0667		1
CGGA_1391	14.2		0
CGGA_1651	28.0667		1
CGGA_1390	68.3333		0
CGGA_1776	8.63333		1
CGGA_1605	10.7		1
CGGA_1257	6.4		1
CGGA_1520	9.9		1
CGGA_1564	6.33333		1
CGGA_1472	34.1667		1
CGGA_1589	11.4		1
CGGA_1051	27.9333		1
CGGA_P385	37.0667		0
CGGA_1829	26.7		0
CGGA_1248	4.6		1
CGGA_1337	72.4		1
CGGA_P108	54.8		0
CGGA_1567	28		1
CGGA_1523	83.6		0
CGGA_1473	8.83333		1
