# Supplementary material for: Targeting cIAP2 in a novel senolytic strategy prevents glioblastoma recurrence after radiotherapy
Source: EMBO Mol Med. 2025 Feb 19;17(4):645–78. doi: 10.1038/s44321-025-00201-x (PMC11982261; doi:10.1038/s44321-025-00201-x)
Supplement: Supplementary file 10 — EV figures [file 44321_2025_201_MOESM10_ESM.zip › source data for EV/EV3/EV3 a/Bcl2l10 - TCGA.xlsx]

## Sheet: Bcl2l10 - TCGA
	months	high (n=304)	low (n=302)
TCGA-P5-A5F6-01	1.3	0
TCGA-FG-8189-01	11.9	0
TCGA-HT-8019-01	33	0
TCGA-TM-A7C4-01	35.9	0
TCGA-DU-A7TG-01	44.4	1
TCGA-HT-8015-01	0.1	0
TCGA-HT-8018-01	21.5	0
TCGA-06-2569-01	0.4	0
TCGA-HT-7856-01	39.1	0
TCGA-FG-8181-01	12.9	0
TCGA-S9-A6WI-01	70.6	0
TCGA-HT-A74J-01	10.5	0
TCGA-TM-A84R-01	9.4	0
TCGA-DU-8162-01	14.6	1
TCGA-06-5411-01	8.3	1
TCGA-HT-8109-01	3.9	0
TCGA-HT-7881-01	2.9	0
TCGA-HT-8558-01	1.7	0
TCGA-VM-A8CA-01	13.5	0
TCGA-S9-A7IQ-01	14.3	0
TCGA-06-5416-01	6.7	0
TCGA-HT-7475-01	17.4	0
TCGA-06-0132-01	25.3	1
TCGA-DU-A7TC-01	23.5	0
TCGA-HT-8107-01	0.5	0
TCGA-06-2570-01	9.4	0
TCGA-HT-7476-01	6.5	0
TCGA-S9-A7IX-01	19.6	0
TCGA-P5-A5F4-01	0.8	0
TCGA-HT-8113-01	29.6	0
TCGA-WH-A86K-01	5.3	0
TCGA-HW-A5KJ-01	10.5	0
TCGA-HT-7603-01	23.2	0
TCGA-DU-A6S6-01	77.9	0
TCGA-02-2485-01	15.4	0
TCGA-HT-7474-01	3.7	0
TCGA-14-0817-01	5.4	1
TCGA-HW-7493-01	35.9	0
TCGA-DU-A7TA-01	77.8	0
TCGA-TM-A7CF-01	48.4	0
TCGA-QH-A6CV-01	3	0
TCGA-DU-7010-01	15	1
TCGA-P5-A5F0-01	4.1	0
TCGA-27-1832-01	9.9	1
TCGA-HW-7487-01	13.4	0
TCGA-S9-A6WL-01	10.9	0
TCGA-DU-5851-01	17.4	0
TCGA-HT-7874-01	37.1	0
TCGA-HT-8564-01	15.7	0
TCGA-28-5218-01	5.2	1
TCGA-HT-A5R5-01	0.1	0
TCGA-HT-8010-01	1.6	0
TCGA-QH-A6XC-01	5	0
TCGA-FG-5962-01	47.7	0
TCGA-HT-7688-01	31.7	0
TCGA-HW-7489-01	8.3	0
TCGA-HT-A5RB-01	0.1	0
TCGA-HT-7607-01	3.2	1
TCGA-DH-A7UT-01	6.6	0
TCGA-06-1804-01	13.6	1
TCGA-FG-6689-01	14.9	0
TCGA-HT-7684-01	6	0
TCGA-06-0749-01	2.7	1
TCGA-DU-8166-01	17	0
TCGA-HW-8319-01	21.7	0
TCGA-06-0190-01	10.4	1
TCGA-FG-A711-01	43.7	0
TCGA-FG-7643-01	20.1	0
TCGA-DU-A7TB-01	42.3	0
TCGA-E1-5311-01	134.2	1
TCGA-FG-A713-01	5.2	0
TCGA-S9-A6UA-01	5.8	1
TCGA-76-4925-01	4.8	1
TCGA-DU-5849-01	14.6	0
TCGA-06-2565-01	6.8	0
TCGA-FG-A710-01	22.9	0
TCGA-06-2559-01	4.9	1
TCGA-DB-A4X9-01	30.1	0
TCGA-DB-5281-01	78.2	0
TCGA-06-0129-01	33.6	1
TCGA-S9-A89V-01	18.7	0
TCGA-28-5204-01	14.9	1
TCGA-P5-A5ET-01	0	0
TCGA-HT-7694-01	6.9	0
TCGA-S9-A7QZ-01	13	0
TCGA-DU-A76K-01	11.4	1
TCGA-06-5856-01	3.7	1
TCGA-S9-A7J0-01	9.4	0
TCGA-DU-7292-01	8	1
TCGA-DB-A4XC-01	27.6	0
TCGA-76-4931-01	9.2	1
TCGA-E1-A7Z6-01	32.3	1
TCGA-DB-A64L-01	11	0
TCGA-DB-5276-01	72.9	0
TCGA-E1-A7YW-01	36.8	1
TCGA-S9-A7IZ-01	4.2	0
TCGA-28-5220-01	10.5	0
TCGA-06-5415-01	8.5	0
TCGA-06-0745-01	7.9	1
TCGA-32-1982-01	4.7	1
TCGA-E1-A7YO-01	75	1
TCGA-CS-5397-01	6.4	1
TCGA-DU-7300-01	62	1
TCGA-DU-6410-01	8	0
TCGA-KT-A7W1-01	4.7	0
TCGA-HT-8105-01	6.2	0
TCGA-DB-5279-01	44.5	0
TCGA-06-0744-01	19.5	0
TCGA-S9-A6U6-01	9.9	0
TCGA-32-1980-01	1.2	1
TCGA-HT-7880-01	5.3	0
TCGA-TM-A84I-01	19.4	0
TCGA-FG-A60L-01	7	0
TCGA-06-0130-01	12.9	1
TCGA-P5-A5EY-01	2.4	0
TCGA-S9-A7IS-01	7.9	1
TCGA-DU-A6S3-01	2.7	0
TCGA-76-4932-01	47.9	1
TCGA-HT-7467-01	0.1	0
TCGA-S9-A6TZ-01	21.6	0
TCGA-S9-A6TW-01	28.3	0
TCGA-DB-A64R-01	16.1	0
TCGA-HT-A617-01	16.1	0
TCGA-P5-A5F2-01	7.6	0
TCGA-DU-A7T8-01	124.4	0
TCGA-S9-A89Z-01	5	0
TCGA-CS-6667-01	7.6	0
TCGA-DB-A75P-01	3.8	0
TCGA-28-2514-01	5.3	0
TCGA-CS-4941-01	7.7	1
TCGA-FG-A4MW-01	5.3	0
TCGA-FG-8182-01	13.7	0
TCGA-DU-6400-01	1.2	1
TCGA-HT-7689-01	14.9	0
TCGA-E1-A7YV-01	32.4	1
TCGA-FG-5963-01	25.5	1
TCGA-27-1835-01	21.3	1
TCGA-FG-A70Z-01	10.8	0
TCGA-DU-A5TW-01	5.7	0
TCGA-QH-A870-01	0.1	0
TCGA-DU-A6S8-01	6	0
TCGA-76-4928-01	3.1	1
TCGA-F6-A8O4-01	0.2	0
TCGA-DH-A7UU-01	3.4	0
TCGA-HT-7469-01	11.5	1
TCGA-DH-5140-01	19.9	1
TCGA-FG-A60K-01	6.6	0
TCGA-HT-7695-01	14.5	0
TCGA-FG-7641-01	20.6	0
TCGA-IK-8125-01	42.7	0
TCGA-02-0047-01	14.7	1
TCGA-VV-A829-01	27	0
TCGA-41-2572-01	13.3	1
TCGA-CS-5393-01	40.1	0
TCGA-06-0211-01	11.8	1
TCGA-DU-6408-01	114	1
TCGA-DH-A7UR-01	54.2	0
TCGA-DU-8168-01	14.2	0
TCGA-HT-8114-01	3.9	0
TCGA-06-0238-01	13.3	1
TCGA-26-5139-01	1.6	0
TCGA-DU-7011-01	105.1	1
TCGA-02-0055-01	2.5	1
TCGA-R8-A6ML-01	94	0
TCGA-S9-A7R7-01	83.7	0
TCGA-W9-A837-01	45	0
TCGA-DU-6392-01	211	0
TCGA-CS-5390-01	64.6	0
TCGA-TM-A84H-01	24.2	0
TCGA-HT-7483-01	154.1	0
TCGA-28-1753-01	1.2	0
TCGA-HT-7687-01	0.1	0
TCGA-06-0878-01	7.2	0
TCGA-06-5412-01	4.5	1
TCGA-DU-5852-01	6.7	1
TCGA-DU-6403-01	11.6	1
TCGA-CS-4942-01	43.9	1
TCGA-S9-A7R1-01	164.3	0
TCGA-S9-A6WH-01	22.9	0
TCGA-DB-5270-01	97.8	0
TCGA-CS-6668-01	8	0
TCGA-DU-7302-01	60.3	0
TCGA-P5-A72W-01	0.3	0
TCGA-06-0174-01	3.2	1
TCGA-06-0187-01	27.2	1
TCGA-32-5222-01	5.4	0
TCGA-DU-7019-01	26.3	0
TCGA-P5-A733-01	0.2	0
TCGA-DU-7309-01	2.8	0
TCGA-S9-A7R2-01	10.4	1
TCGA-DU-7290-01	10.3	1
TCGA-E1-5303-01	67.4	1
TCGA-HT-A5R7-01	14	0
TCGA-IK-7675-01	19	1
TCGA-S9-A6TU-01	69	0
TCGA-P5-A72X-01	0.3	0
TCGA-S9-A6WO-01	7.6	0
TCGA-S9-A7R4-01	17.4	0
TCGA-DU-A76O-01	7.1	0
TCGA-12-0619-01	34.9	1
TCGA-06-5858-01	6.1	0
TCGA-CS-6669-01	7.4	0
TCGA-HT-A5R9-01	0.1	0
TCGA-DU-5847-01	18	0
TCGA-06-2562-01	2.8	0
TCGA-DB-A75M-01	10.3	0
TCGA-DB-A64W-01	13.6	0
TCGA-P5-A731-01	0.2	0
TCGA-06-0158-01	10.8	1
TCGA-HT-7677-01	16.2	0
TCGA-S9-A6UB-01	103.7	0
TCGA-FG-7638-01	22.5	0
TCGA-DU-A5TT-01	5	0
TCGA-32-2615-01	15.9	1
TCGA-HT-7605-01	4.6	0
TCGA-HT-7602-01	29.8	0
TCGA-HT-7690-01	0.1	0
TCGA-S9-A7QY-01	18.2	0
TCGA-QH-A65R-01	5.7	0
TCGA-19-2624-01	0.2	1
TCGA-HW-A5KK-01	12.7	1
TCGA-S9-A6WD-01	62.3	0
TCGA-HT-7610-01	56.1	0
TCGA-S9-A6TY-01	22.5	0
TCGA-06-2564-01	5.9	0
TCGA-QH-A6CY-01	2.2	0
TCGA-DB-A75K-01	7.4	0
TCGA-HT-7609-01	46	0
TCGA-HT-7481-01	59.1	0
TCGA-41-4097-01	0.2	1
TCGA-DU-5854-01	8.4	0
TCGA-HT-7482-01	60	0
TCGA-DU-A76L-01	26.7	1
TCGA-DU-6397-01	46	1
TCGA-HT-7477-01	24.2	0
TCGA-HT-7884-01	11.3	0
TCGA-E1-5307-01	57.9	1
TCGA-32-2616-01	7.4	1
TCGA-14-0787-01	2.2	1
TCGA-12-3653-01	14.5	1
TCGA-DB-A4XG-01	72.9	0
TCGA-HT-7855-01	19.2	0
TCGA-HT-A4DS-01	0.2	0
TCGA-DB-5277-01	50.8	1
TCGA-DB-5280-01	36.5	0
TCGA-HW-8320-01	21.6	0
TCGA-S9-A6WP-01	6.1	0
TCGA-DU-5872-01	17.5	0
TCGA-HT-7857-01	0.2	0
TCGA-VM-A8CD-01	7.9	1
TCGA-DU-5855-01	6.8	0
TCGA-CS-6665-01	12.4	0
TCGA-HT-7879-01	3.7	0
TCGA-06-0219-01	0.7	1
TCGA-DU-A7TJ-01	0.6	0
TCGA-HW-8321-01	19.6	0
TCGA-12-5295-01	14.9	1
TCGA-VM-A8C9-01	30.1	0
TCGA-26-5135-01	8.9	1
TCGA-HT-8012-01	9.4	0
TCGA-HT-7877-01	0.1	0
TCGA-HT-7606-01	17.3	0
TCGA-DU-7014-01	117.3	1
TCGA-R8-A6MO-01	32.6	0
TCGA-02-2486-01	16.2	0
TCGA-27-2524-01	7.6	1
TCGA-HT-7902-01	31.4	0
TCGA-FG-A87N-01	7.4	0
TCGA-41-2571-01	0.9	1
TCGA-DB-A75O-01	30.7	0
TCGA-TM-A7C5-01	25.3	0
TCGA-S9-A7J3-01	8.1	0
TCGA-16-0846-01	3.9	1
TCGA-QH-A6CX-01	0	0
TCGA-76-4929-01	3.6	1
TCGA-VV-A86M-01	7	0
TCGA-DU-8164-01	21.4	0
TCGA-DU-A5TR-01	12.6	0
TCGA-06-0156-01	5.8	1
TCGA-R8-A73M-01	59.3	0
TCGA-28-5207-01	11.3	1
TCGA-27-2519-01	10.4	0
TCGA-DB-A4XB-01	12.7	0
TCGA-06-0743-01	22.3	0
TCGA-15-0742-01	13.8	1
TCGA-26-1442-01	31.3	0
TCGA-DU-7008-01	156.1	0
TCGA-DB-A64O-01	18.8	0
TCGA-27-1830-01	5.1	1
TCGA-DU-6393-01	52.1	1
TCGA-06-0141-01	10.3	1
TCGA-19-2625-01	4.1	1
TCGA-QH-A6CW-01	0	0
TCGA-HT-A74H-01	2.4	0
TCGA-26-5133-01	14.9	0
TCGA-06-5418-01	2.7	1
TCGA-DB-A64S-01	15.4	0
TCGA-S9-A6WG-01	70.5	0
TCGA-S9-A7R3-01	87	0
TCGA-06-0210-01	7.4	1
TCGA-14-2554-01	17.5	1
TCGA-S9-A6U9-01	83.6	0
TCGA-DB-A4XD-01	27	0
TCGA-27-2528-01	15.8	1
TCGA-19-4065-01	7		0
TCGA-TM-A7CA-01	22.6		0
TCGA-DB-A4XF-01	18.4		0
TCGA-DH-A66F-01	17.2		0
TCGA-VM-A8CH-01	10.9		0
TCGA-76-4926-01	4.5		1
TCGA-06-5413-01	8.8		0
TCGA-06-0882-01	5.4		0
TCGA-TM-A84T-01	12		0
TCGA-S9-A7QX-01	4		0
TCGA-19-5960-01	5.4		0
TCGA-08-0386-01	18		1
TCGA-TM-A84O-01	29.9		0
TCGA-TM-A84S-01	4.6		0
TCGA-S9-A6WE-01	72.5		0
TCGA-DU-A6S2-01	8.6		0
TCGA-HT-7681-01	44.6		0
TCGA-TM-A7C3-01	49.4		0
TCGA-06-5408-01	11.7		1
TCGA-S9-A6TS-01	62.1		1
TCGA-E1-5305-01	79.9		1
TCGA-DB-A64V-01	14.7		0
TCGA-CS-6290-01	17.9		0
TCGA-19-1787-01	12.6		1
TCGA-12-5299-01	3.2		1
TCGA-QH-A6X3-01	0.6		0
TCGA-FG-7636-01	17.9		0
TCGA-06-2567-01	4.4		1
TCGA-HT-A615-01	13		0
TCGA-DU-A5TU-01	3.6		0
TCGA-02-2483-01	15.3		0
TCGA-S9-A6U5-01	20		0
TCGA-DB-A64P-01	16.8		0
TCGA-CS-4938-01	4.7		0
TCGA-19-2629-01	24.2		1
TCGA-06-2557-01	1.1		1
TCGA-DB-5273-01	81.9		0
TCGA-CS-6666-01	8.5		0
TCGA-DU-A5TP-01	14.2		0
TCGA-DB-A64Q-01	6		0
TCGA-S9-A6TX-01	28.1		0
TCGA-06-0125-01	47.6		1
TCGA-19-1390-01	25.4		1
TCGA-DU-8163-01	20.7		0
TCGA-HT-7676-01	0.2		0
TCGA-DB-A75L-01	6.4		0
TCGA-R8-A6MK-01	88.8		0
TCGA-QH-A6X9-01	1.9		0
TCGA-27-2523-01	16.1		1
TCGA-HT-A61C-01	3.4		0
TCGA-12-0618-01	13		1
TCGA-DH-A66D-01	15.7		0
TCGA-DU-5853-01	13.4		0
TCGA-HT-7858-01	50.6		0
TCGA-HW-7495-01	4.3		0
TCGA-HT-7882-01	3.7		1
TCGA-HT-A5RA-01	14.7		0
TCGA-DH-A7UV-01	6.2		0
TCGA-HT-7692-01	3		0
TCGA-P5-A5EU-01	0		0
TCGA-DH-5143-01	14.4		0
TCGA-FN-7833-01	0.1		0
TCGA-DH-5142-01	30.3		0
TCGA-HT-7860-01	0.5		0
TCGA-HT-7854-01	39.5		0
TCGA-HT-7601-01	5		0
TCGA-HT-8111-01	0.2		0
TCGA-E1-5304-01	41.1		1
TCGA-FG-6691-01	24		0
TCGA-DU-6395-01	49		1
TCGA-TM-A84C-01	15.1		0
TCGA-DU-7301-01	25.9		1
TCGA-HT-7691-01	0.1		0
TCGA-FG-8186-01	16		0
TCGA-FG-6692-01	18.4		1
TCGA-HT-7478-01	6.4		0
TCGA-DB-5275-01	47.9		0
TCGA-DU-7012-01	6.5		1
TCGA-HT-8106-01	0.1		0
TCGA-HT-7604-01	107.9		0
TCGA-HT-7873-01	23.6		0
TCGA-CS-4943-01	18.1		0
TCGA-HT-7470-01	8.8		0
TCGA-DU-7306-01	42		0
TCGA-DB-5278-01	50.1		0
TCGA-FG-5965-01	36.8		1
TCGA-CS-5396-01	10		0
TCGA-HT-7480-01	75.1		0
TCGA-FG-7634-01	15.3		0
TCGA-HT-8013-01	63.5		1
TCGA-DU-7009-01	138.2		0
TCGA-S9-A6TV-01	18.8		0
TCGA-DU-A7T6-01	18		1
TCGA-HT-8104-01	12.2		0
TCGA-HW-8322-01	17.8		0
TCGA-DU-5874-01	15.1		0
TCGA-KT-A74X-01	5.2		0
TCGA-DU-7006-01	11.5		1
TCGA-QH-A86X-01	3.5		0
TCGA-DU-8158-01	5.1		1
TCGA-DU-6394-01	22.4		1
TCGA-DU-7018-01	30.7		1
TCGA-06-0178-01	53.9		0
TCGA-06-0184-01	40.3		0
TCGA-06-0644-01	12.3		0
TCGA-06-0686-01	9.4		0
TCGA-06-2561-01	9.3		0
TCGA-06-2563-01	8.5		0
TCGA-06-5414-01	9		0
TCGA-06-5417-01	5.1		0
TCGA-06-5859-01	4.6		0
TCGA-14-1829-01	7.2		0
TCGA-19-2619-01	9.7		0
TCGA-26-5132-01	9.4		0
TCGA-26-5134-01	5.5		0
TCGA-26-5136-01	1.2		0
TCGA-27-2521-01	10.4		0
TCGA-28-2499-01	14.5		0
TCGA-28-2509-01	4.8		0
TCGA-28-2513-01	7.3		0
TCGA-28-5208-01	15.6		0
TCGA-28-5209-01	2.5		0
TCGA-28-5213-01	9.8		0
TCGA-28-5216-01	13.6		0
TCGA-32-2634-01	8.9		0
TCGA-32-2638-01	7.4		0
TCGA-32-4213-01	11.7		0
TCGA-41-3915-01	6		0
TCGA-41-5651-01	11.5		0
TCGA-CS-4944-01	10.6		0
TCGA-CS-5394-01	0.1		0
TCGA-CS-6188-01	23.8		0
TCGA-CS-6670-01	6.6		0
TCGA-DB-5274-01	75.2		0
TCGA-DB-A4XA-01	10.3		0
TCGA-DB-A4XE-01	18.8		0
TCGA-DB-A4XH-01	12.6		0
TCGA-DB-A64U-01	27.8		0
TCGA-DB-A64X-01	10.9		0
TCGA-DH-5141-01	31.8		0
TCGA-DH-5144-01	8		0
TCGA-DH-A66B-01	42		0
TCGA-DH-A7US-01	10.2		0
TCGA-DU-5870-01	182.2		0
TCGA-DU-5871-01	18.9		0
TCGA-DU-6542-01	7.7		0
TCGA-DU-7015-01	90.7		0
TCGA-DU-7294-01	94.3		0
TCGA-DU-8165-01	19.1		0
TCGA-DU-8167-01	15.5		0
TCGA-DU-A5TS-01	15.1		0
TCGA-DU-A5TY-01	12.2		0
TCGA-DU-A6S7-01	7.2		0
TCGA-EZ-7264-01	14.3		0
TCGA-F6-A8O3-01	0.2		0
TCGA-FG-5964-01	34.3		0
TCGA-FG-6688-01	18.8		0
TCGA-FG-6690-01	25		0
TCGA-FG-7637-01	40.1		0
TCGA-FG-8185-01	14.2		0
TCGA-FG-8187-01	20.1		0
TCGA-FG-8188-01	14.9		0
TCGA-FG-8191-01	15.5		0
TCGA-FG-A4MT-01	38.2		0
TCGA-FG-A4MU-01	0.6		0
TCGA-FG-A4MX-01	18.7		0
TCGA-FG-A4MY-01	9.7		0
TCGA-FG-A60J-01	7		0
TCGA-FG-A6IZ-01	4.2		0
TCGA-FG-A6J1-01	4.1		0
TCGA-FG-A6J3-01	10.6		0
TCGA-FG-A70Y-01	28.5		0
TCGA-FG-A87Q-01	5.7		0
TCGA-HT-7468-01	6.7		0
TCGA-HT-7471-01	0.1		0
TCGA-HT-7472-01	0		0
TCGA-HT-7473-01	16.5		0
TCGA-HT-7479-01	7.1		0
TCGA-HT-7485-01	4		0
TCGA-HT-7608-01	22		0
TCGA-HT-7611-01	57.6		0
TCGA-HT-7620-01	14.3		0
TCGA-HT-7680-01	0.8		0
TCGA-HT-7686-01	42.7		0
TCGA-HT-7693-01	17.5		0
TCGA-HT-7875-01	0.3		0
TCGA-HT-8011-01	16.2		0
TCGA-HT-8108-01	2.5		0
TCGA-HT-8110-01	4.7		0
TCGA-HT-8563-01	16		0
TCGA-HT-A4DV-01	10.5		0
TCGA-HT-A614-01	2.7		0
TCGA-HT-A616-01	1.8		0
TCGA-HT-A618-01	5.3		0
TCGA-HT-A619-01	14.3		0
TCGA-HT-A74O-01	0.1		0
TCGA-HW-7486-01	29.9		0
TCGA-HW-7490-01	19.2		0
TCGA-HW-7491-01	40.1		0
TCGA-HW-A5KL-01	20.8		0
TCGA-HW-A5KM-01	20.7		0
TCGA-P5-A5EV-01	0.2		0
TCGA-P5-A5EW-01	6.7		0
TCGA-P5-A5EX-01	1.6		0
TCGA-P5-A5EZ-01	2.3		0
TCGA-P5-A5F1-01	5.9		0
TCGA-P5-A72U-01	0.2		0
TCGA-P5-A72Z-01	0.3		0
TCGA-P5-A730-01	0.2		0
TCGA-QH-A65S-01	2.5		0
TCGA-QH-A65V-01	4.8		0
TCGA-QH-A65X-01	7.8		0
TCGA-QH-A65Z-01	4.1		0
TCGA-QH-A6CU-01	0		0
TCGA-QH-A6CZ-01	3.2		0
TCGA-QH-A6X4-01	6.3		0
TCGA-QH-A6X5-01	3.9		0
TCGA-QH-A6X8-01	4.7		0
TCGA-QH-A6XA-01	0.2		0
TCGA-S9-A6U0-01	16.4		0
TCGA-S9-A6U1-01	11.3		0
TCGA-S9-A6U2-01	15.6		0
TCGA-S9-A6U8-01	94.6		0
TCGA-S9-A6WM-01	9.3		0
TCGA-S9-A6WN-01	9		0
TCGA-S9-A6WQ-01	3.4		0
TCGA-S9-A7IY-01	12.6		0
TCGA-S9-A7J1-01	8.2		0
TCGA-S9-A7J2-01	2		0
TCGA-S9-A7QW-01	3.6		0
TCGA-TM-A84B-01	12		0
TCGA-TM-A84F-01	50.7		0
TCGA-TM-A84G-01	34.3		0
TCGA-TM-A84J-01	17.5		0
TCGA-TM-A84M-01	16.5		0
TCGA-TM-A84Q-01	18.9		0
TCGA-VM-A8C8-01	33.1		0
TCGA-VM-A8CB-01	0.1		0
TCGA-VM-A8CE-01	26.8		0
TCGA-VW-A7QS-01	23.2		0
TCGA-WY-A858-01	43.9		0
TCGA-06-0138-01	24.2		1
TCGA-06-0157-01	3.2		1
TCGA-06-0168-01	19.6		1
TCGA-06-0645-01	5.7		1
TCGA-06-0646-01	5.7		1
TCGA-06-0649-01	2.1		1
TCGA-06-0747-01	2.7		1
TCGA-06-0750-01	0.9		1
TCGA-06-2558-01	12.5		1
TCGA-06-5410-01	3.5		1
TCGA-12-0616-01	14.7		1
TCGA-12-0821-01	10.6		1
TCGA-12-1597-01	22.2		1
TCGA-12-3650-01	10.9		1
TCGA-12-3652-01	34.9		1
TCGA-14-0781-01	1		1
TCGA-14-0789-01	11.2		1
TCGA-14-0790-01	13.8		1
TCGA-14-1034-01	15.9		1
TCGA-14-1823-01	17.8		1
TCGA-14-1825-01	7.6		1
TCGA-15-1444-01	50.5		1
TCGA-16-1045-01	29		1
TCGA-19-2620-01	4.9		1
TCGA-27-1831-01	16.6		1
TCGA-27-1834-01	40.5		1
TCGA-27-1837-01	14		1
TCGA-27-2526-01	2.9		1
TCGA-28-1747-01	2.5		1
TCGA-28-5215-01	11		1
TCGA-32-1970-01	15.4		1
TCGA-32-2632-01	8.8		1
TCGA-76-4927-01	17.6		1
TCGA-CS-5395-01	21		1
TCGA-CS-6186-01	17.7		1
TCGA-DH-A669-01	30.2		1
TCGA-DU-6396-01	75.1		1
TCGA-DU-6399-01	65.7		1
TCGA-DU-6401-01	87.4		1
TCGA-DU-6402-01	7		1
TCGA-DU-6404-01	133.7		1
TCGA-DU-6405-01	19.9		1
TCGA-DU-6406-01	16.8		1
TCGA-DU-6407-01	94.5		1
TCGA-DU-7007-01	62.9		1
TCGA-DU-7013-01	8.8		1
TCGA-DU-7298-01	18.9		1
TCGA-DU-7299-01	44		1
TCGA-DU-7304-01	23.3		1
TCGA-DU-8161-01	23.7		1
TCGA-DU-A76R-01	21.3		1
TCGA-DU-A7TD-01	7.5		1
TCGA-E1-5302-01	50.1		1
TCGA-E1-5318-01	78.2		1
TCGA-E1-5319-01	95.5		1
TCGA-E1-5322-01	130.7		1
TCGA-HT-7616-01	0.2		1
TCGA-HT-A5RC-01	5.3		1
TCGA-S9-A7R8-01	31.6		1
TCGA-TM-A84L-01	40.8		1
TCGA-VW-A8FI-01	8		1
