# Supplementary material for: Targeting cIAP2 in a novel senolytic strategy prevents glioblastoma recurrence after radiotherapy
Source: EMBO Mol Med. 2025 Feb 19;17(4):645–78. doi: 10.1038/s44321-025-00201-x (PMC11982261; doi:10.1038/s44321-025-00201-x)
Supplement: Supplementary file 10 — EV figures [file 44321_2025_201_MOESM10_ESM.zip › source data for EV/EV3/EV3 b/EV3b BIRC2-cIAP1 RT-PCR sum.xlsx]

## Sheet: EV3b BIRC2-cIAP1 RT-PCR sum
229 mock	229 IR	A172 mock	A172 IR	U118 mock	U118 IR	U87 mock	U87 IR
0	2.5	0	0.98	0	0.59	0	-0.39
0	2.43	0	1.48	0	1.07	0	0.17
0	2.53	0	1.27	0	0.78	0	0.29
