# Supplementary material for: Targeting cIAP2 in a novel senolytic strategy prevents glioblastoma recurrence after radiotherapy
Source: EMBO Mol Med. 2025 Feb 19;17(4):645–78. doi: 10.1038/s44321-025-00201-x (PMC11982261; doi:10.1038/s44321-025-00201-x)
Supplement: Supplementary file 10 — EV figures [file 44321_2025_201_MOESM10_ESM.zip › source data for EV/EV3/EV3 d/EV3d_U118-cIAP2 BMS.xlsx]

## Sheet: U118-cIAP2
mock	IR	IR+BMS
1	30.2652	10.7154
1	30.3418	13.9243
1	28.1905	14.4877
