# Supplementary material for: Targeting cIAP2 in a novel senolytic strategy prevents glioblastoma recurrence after radiotherapy
Source: EMBO Mol Med. 2025 Feb 19;17(4):645–78. doi: 10.1038/s44321-025-00201-x (PMC11982261; doi:10.1038/s44321-025-00201-x)
Supplement: Supplementary file 10 — EV figures [file 44321_2025_201_MOESM10_ESM.zip › source data for EV/EV3/EV3 g/EV3g cIAP2 CM BMS_A172.xlsx]

## Sheet: A172
ss	CM-NS	CM-SEN	CM-SEN+BMS
1	0.70908	17.6468	0.670271
1	0.728882	17.0541	0.728409
1	0.717035	12.7222	0.667849
