# Supplementary material for: Targeting cIAP2 in a novel senolytic strategy prevents glioblastoma recurrence after radiotherapy
Source: EMBO Mol Med. 2025 Feb 19;17(4):645–78. doi: 10.1038/s44321-025-00201-x (PMC11982261; doi:10.1038/s44321-025-00201-x)
Supplement: Supplementary file 10 — EV figures [file 44321_2025_201_MOESM10_ESM.zip › source data for EV/EV3/EV3 i/EV3i survival_A172.xlsx]

## Sheet: EV3i survival_A172
	NS	NS	NS	SEN	SEN	SEN
0	97.5	100	102.5	105	110	85
1	40	35	37.5	85	90	60
2	7.5	15	5	25	25	20
3	0	5	5	10	10	10
