# Supplementary material for: Targeting cIAP2 in a novel senolytic strategy prevents glioblastoma recurrence after radiotherapy
Source: EMBO Mol Med. 2025 Feb 19;17(4):645–78. doi: 10.1038/s44321-025-00201-x (PMC11982261; doi:10.1038/s44321-025-00201-x)
Supplement: Supplementary file 10 — EV figures [file 44321_2025_201_MOESM10_ESM.zip › source data for EV/EV3/EV3 i/EV3i survival_LN229.xlsx]

## Sheet: EV3i survival_LN229
	NS	NS	NS	SEN	SEN	SEN
0	95.9	103.3	100.8	100.4	101.7	97.9
2	36.1	32.4	32.4	64	57.7	67.8
4	3.7	5	1.2	16.3	17.6	20.1
6	0	0	0.6	1.3	1.3	1.3
