# Supplementary material for: Targeting cIAP2 in a novel senolytic strategy prevents glioblastoma recurrence after radiotherapy
Source: EMBO Mol Med. 2025 Feb 19;17(4):645–78. doi: 10.1038/s44321-025-00201-x (PMC11982261; doi:10.1038/s44321-025-00201-x)
Supplement: Supplementary file 10 — EV figures [file 44321_2025_201_MOESM10_ESM.zip › source data for EV/EV3/EV3 i/EV3i survival_U118.xlsx]

## Sheet: EV3i survival_U118
	NS	NS	NS	SEN	SEN	SEN
0	108.1	99	92.9	101.4	101.4	97.1
2	44.2	39.6	42.6	60.4	45.3	49.6
4	4.6	1.5	3	25.9	23.7	15.1
6	0	0	0.8	7.6	6.5	4.3
