# Supplementary material for: Targeting cIAP2 in a novel senolytic strategy prevents glioblastoma recurrence after radiotherapy
Source: EMBO Mol Med. 2025 Feb 19;17(4):645–78. doi: 10.1038/s44321-025-00201-x (PMC11982261; doi:10.1038/s44321-025-00201-x)
Supplement: Supplementary file 10 — EV figures [file 44321_2025_201_MOESM10_ESM.zip › source data for EV/EV3/EV3 i/EV3i survival_U87.xlsx]

## Sheet: EV3i survival_U87
	NS	NS	NS	SEN	SEN	SEN
0	64.1	153.8	82.1	102.9	89.1	108
2	17.9	17.9	17.9	80.6	56.6	75.4
4	5.1	2.6	7.7	48	41.1	34.3
6	0	0	2.6	15.4	17.1	6.9
