# Supplementary material for: Targeting cIAP2 in a novel senolytic strategy prevents glioblastoma recurrence after radiotherapy
Source: EMBO Mol Med. 2025 Feb 19;17(4):645–78. doi: 10.1038/s44321-025-00201-x (PMC11982261; doi:10.1038/s44321-025-00201-x)
Supplement: Supplementary file 10 — EV figures [file 44321_2025_201_MOESM10_ESM.zip › source data for EV/EV4/EV4c MTT/A172 naive+IR LCL161.xlsx]

## Sheet: A172 naive+IR LCL162 and Birina
days of treatment	Mock LCL161 1μM	Mock LCL161 1μM	Mock LCL161 1μM	Mock LCL161 1μM	Mock LCL161 1μM	Mock LCL161 1μM	Mock LCL161 1μM	Mock LCL161 1μM	Mock LCL161 1μM	IR-LCL161 1μM	IR-LCL161 1μM	IR-LCL161 1μM	IR-LCL161 1μM	IR-LCL161 1μM	IR-LCL161 1μM	IR-LCL161 1μM	IR-LCL161 1μM	IR-LCL161 1μM
0	100	100	100	100	100	100	100	100	100	100	100	100	100	100	100	100	100	100
3	95.4746	96.4443	95.8272	94.9456	93.7114	94.4167	94.2404	94.9456	93.1825	54.1384	58.209	59.8372	44.3691	48.8467	48.8467	51.6961	57.3948	56.1737
6	84.8723	92.5344	93.5167	86.0511	95.0884	95.0884	96.0707	97.6424	96.2672	44.4079	59.2105	56.25	42.9276	46.3816	47.3684	42.4342	46.3816	50.8224
9	111.48	110.969	110.969	109.439	125.51	125.51	125.255	123.469	112.5	45.8265	50.7365	49.0998	43.8625	50.0818	49.7545	35.6792	40.2619	38.6252
