# Supplementary material for: Targeting cIAP2 in a novel senolytic strategy prevents glioblastoma recurrence after radiotherapy
Source: EMBO Mol Med. 2025 Feb 19;17(4):645–78. doi: 10.1038/s44321-025-00201-x (PMC11982261; doi:10.1038/s44321-025-00201-x)
Supplement: Supplementary file 10 — EV figures [file 44321_2025_201_MOESM10_ESM.zip › source data for EV/EV4/EV4c MTT/LN229 naive+IR LCL161.xlsx]

## Sheet: LN229 naive+IR 10Gy day3-6-9
days of treatment	Mock LCL161 1μM	Mock LCL161 1μM	Mock LCL161 1μM	Mock LCL161 1μM	Mock LCL161 1μM	Mock LCL161 1μM	Mock LCL161 1μM	Mock LCL161 1μM	Mock LCL161 1μM	IR-LCL161 1μM	IR-LCL161 1μM	IR-LCL161 1μM	IR-LCL161 1μM	IR-LCL161 1μM	IR-LCL161 1μM	IR-LCL161 1μM	IR-LCL161 1μM	IR-LCL161 1μM
0	100	100	100	100	100	100	100	100	100	100	100	100	100	100	100	100	100	100
3	108.218	108.388	109.748	104.392	109.238	108.558	102.012	103.797	103.882	78.3413	128.513	78.3413	79.5751	102.193	106.1	105.278	100.548	114.736
6	99.8637	97.351	97.0004	97.8769	99.9221	97.5847	97.5847	97.1173	100.331	78.4452	75.265	73.1449	74.2049	76.3251	71.0247	79.5053	82.6855	79.5053
9	105.732	105.799	104.922	106.878	105.26	107.215	108.361	108.227	107.62	70.7838	75.5344	69.3587	61.5202	62.4703	62.9454	52.9691	55.5819	53.6817
