# Supplementary material for: Targeting cIAP2 in a novel senolytic strategy prevents glioblastoma recurrence after radiotherapy
Source: EMBO Mol Med. 2025 Feb 19;17(4):645–78. doi: 10.1038/s44321-025-00201-x (PMC11982261; doi:10.1038/s44321-025-00201-x)
Supplement: Supplementary file 10 — EV figures [file 44321_2025_201_MOESM10_ESM.zip › source data for EV/EV4/EV4c MTT/U118 naive+IR LCL161.xlsx]

## Sheet: U118 naive+IR lcl and birinapan
days of treatment	Mock LCL161 1μM	Mock LCL161 1μM	Mock LCL161 1μM	Mock LCL161 1μM	Mock LCL161 1μM	Mock LCL161 1μM	Mock LCL161 1μM	Mock LCL161 1μM	Mock LCL161 1μM	IR-LCL161 1μM	IR-LCL161 1μM	IR-LCL161 1μM	IR-LCL161 1μM	IR-LCL161 1μM	IR-LCL161 1μM	IR-LCL161 1μM	IR-LCL161 1μM	IR-LCL161 1μM
0	100	100	100	100	100	100	100	100	100	100	100	100	100	100	100	100	100	100
3	78.575	87.0045	87.155	85.3487	79.4782	85.3487	89.4129	85.9508	78.7255	75.902	82.5167	81.4477	67.8842	74.7661	73.6303	68.686	75.2339	74.0312
6	84.7522	84.9271	84.8397	76.8805	77.0554	78.5423	75.656	77.0554	76.8805	18.2844	30.7449	32.6411	26.0045	36.0271	31.9639	34.6727	36.7043	34.1309
9	83.0849	81.0758	81.0758	79.7797	78.6131	79.8445	79.1316	78.1594	81.1406	6.59733	7.2214	7.04309	9.62853	10.6984	10.6092	11.055	12.6597	12.1248
