# Supplementary material for: Targeting cIAP2 in a novel senolytic strategy prevents glioblastoma recurrence after radiotherapy
Source: EMBO Mol Med. 2025 Feb 19;17(4):645–78. doi: 10.1038/s44321-025-00201-x (PMC11982261; doi:10.1038/s44321-025-00201-x)
Supplement: Supplementary file 10 — EV figures [file 44321_2025_201_MOESM10_ESM.zip › source data for EV/EV4/EV4c MTT/U87 naive+IR LCL161.xlsx]

## Sheet: U87 naive+IR LCL162 and Birinap
days of treatment	mock LCL161 1μM	mock LCL161 1μM	mock LCL161 1μM	mock LCL161 1μM	mock LCL161 1μM	mock LCL161 1μM	IR-LCL161 1μM	IR-LCL161 1μM	IR-LCL161 1μM	IR-LCL161 1μM	IR-LCL161 1μM	IR-LCL161 1μM
0	100	100	100	100	100	100	100	100	100	100	100	100
3	103.206	112.084	110.234	97.2873	102.096	99.8767	96.2376	97.4257	96.2376	99.802	103.366	99.2079
6	99.5625	100.031	98.5312	97.5	103.031	102.188	86.8421	88.3224	87.829	82.4013	83.8816	82.8947
9	96.1309	95.6707	95.6196	94.2901	95.7218	97.1536	69.3833	68.7225	65.4185	88.5463	77.9736	79.2952
