# Supplementary material for: Targeting cIAP2 in a novel senolytic strategy prevents glioblastoma recurrence after radiotherapy
Source: EMBO Mol Med. 2025 Feb 19;17(4):645–78. doi: 10.1038/s44321-025-00201-x (PMC11982261; doi:10.1038/s44321-025-00201-x)
Supplement: Supplementary file 10 — EV figures [file 44321_2025_201_MOESM10_ESM.zip › source data for EV/EV5/EV5b BrdU IF/EV5b BrdU IF GBM245.xlsx]

## Sheet: GBM245
SS	Non-Sen	Sen	Sen +Ruxo
15	14.2	27.2	15.5
18.2	17.9	24.6	16.7
16.7	15.4	25.1	17.4
