# Supplementary material for: Targeting cIAP2 in a novel senolytic strategy prevents glioblastoma recurrence after radiotherapy
Source: EMBO Mol Med. 2025 Feb 19;17(4):645–78. doi: 10.1038/s44321-025-00201-x (PMC11982261; doi:10.1038/s44321-025-00201-x)
Supplement: Supplementary file 10 — EV figures [file 44321_2025_201_MOESM10_ESM.zip › source data for EV/EV5/EV5b BrdU IF/EV5b BrdU IF GBM43.xlsx]

## Sheet: EV5b BrdU IF GBM43
SS	Non-Sen	Sen	Sen + Ruxo
9.3	12	28.4	20.6
9	12.5	28.4	20.8
10.1	11.7	31	21.2
